# Supplementary material for: (4Z)-4-Benzyl­idene-2-phenyl-1,3-oxazol-5(4H)-one
Source: Acta Crystallogr Sect E Struct Rep Online. 2012 Mar 24;68(Pt 4):o1154. doi: 10.1107/S1600536812011579 (PMC3344097; doi:10.1107/S1600536812011579)
Supplement: Supplementary file 1 [file e-68-o1154-sup1.cif]

##############################################################################
#                                                                            #
# This CIF contains the data in a paper accepted for publication in          #
# Acta Crystallographica Section E. It conforms to the requirements of       #
# Notes for Authors for Acta Crystallographica Section E, and has been       #
# peer reviewed under the auspices of the IUCr Commission on Journals.       #
#                                                                            #
# Full details of the Crystallographic Information File format               #
# are given in the paper "The Crystallographic Information File (CIF):       #
# a New Standard Archive File for Crystallography" by S. R. Hall, F. H.      #
# Allen and I. D. Brown [Acta Cryst. (1991), A47, 655-685].                  #
#                                                                            #
# The current version of the core CIF dictionary is obtainable from          #
# ftp://ftp.iucr.org/pub/cif_core.dic.                                       #
#                                                                            #
# Software is freely available for graphical display of the structure(s)     #
# in this CIF. For information consult the CIF software page                 #
# http://www.iucr.org/resources/cif/software.                                #
#                                                                            #
# This file may be used for bona fide research purposes within the           #
# scientific community so long as proper attribution is given to the journal # 
# article from which it was obtained.                                        #
#                                                                            #
##############################################################################
data_global
_audit_creation_method     SHELXL-97
_journal_date_recd_electronic     2012-03-12
_journal_date_accepted     2012-03-17
_journal_name_full     'Acta Crystallographica, Section E'
_journal_year     2012
_journal_volume     68
_journal_issue      4
_journal_page_first     o1154
_journal_page_last     o1154
_journal_paper_category     QO
_journal_paper_doi     10.1107/S1600536812011579
_journal_coeditor_code     HB6681
_publ_contact_author_name     ' Edward RT Tiekink '
_publ_contact_author_address
;
Department of Chemistry, University of Malaya,
50603 Kuala Lumpur, Malaysia
;
_publ_contact_author_email
;
edward.tiekink@gmail.com
;
_publ_contact_author_fax     ' +60 3 7967 4193 '
_publ_contact_author_phone     ' +60 3 7967 6775 '
_publ_section_title
;
(4<i>Z</i>)-4-Benzylidene-2-phenyl-1,3-oxazol-5(4<i>H</i>)-one
;
loop_
    _publ_author_name
    _publ_author_footnote
    _publ_author_address
    ' Abdullah M. Asiri '
;
Additional correspondence author, e-mail: aasiri2@kau.edu.sa.
;
;
Chemistry Department, Faculty of Science, King Abdulaziz University,
PO Box 80203, Jeddah, Saudi Arabia
and
The Center of Excellence for Advanced Materials Research,
King Abdulaziz University, Jeddah, PO Box 80203, Saudi Arabia
;
    'Hassan M. Faidallah' .
;
Chemistry Department, Faculty of Science, King Abdulaziz University,
PO Box 80203, Jeddah, Saudi Arabia
;
    'Tariq R. Sobahi' .
;
Chemistry Department, Faculty of Science, King Abdulaziz University,
PO Box 80203, Jeddah, Saudi Arabia
;
    'Ng, Seik Weng' .
;
Department of Chemistry, University of Malaya,
50603 Kuala Lumpur, Malaysia
Chemistry Department, Faculty of Science, King Abdulaziz University,
PO Box 80203, Jeddah, Saudi Arabia
;
    'Tiekink, Edward R. T.' .
;
Department of Chemistry, University of Malaya,
50603 Kuala Lumpur, Malaysia
;
_publ_section_synopsis     .
data_I
_audit_creation_method     SHELXL-97
_chemical_name_systematic
;
(4<i>Z</i>)-4-Benzylidene-2-phenyl-1,3-oxazol-5(4<i>H</i>)-one
;
_chemical_name_common     ?
_chemical_formula_moiety     'C17 H13 N O2'
_chemical_formula_sum     'C17 H13 N O2'
_chemical_formula_iupac     'C17 H13 N O2'
_chemical_formula_weight     263.28
_chemical_melting_point     ?
_symmetry_cell_setting     orthorhombic
_symmetry_space_group_name_H-M     'P b c a'
_symmetry_space_group_name_Hall     '-P 2ac 2ab'
loop_
    _symmetry_equiv_pos_as_xyz
    'x, y, z'
    '-x+1/2, -y, z+1/2'
    '-x, y+1/2, -z+1/2'
    'x+1/2, -y+1/2, -z'
    '-x, -y, -z'
    'x-1/2, y, -z-1/2'
    'x, -y-1/2, z-1/2'
    '-x-1/2, y-1/2, z'
_cell_length_a     12.0827(6)
_cell_length_b     7.7848(3)
_cell_length_c     27.6527(16)
_cell_angle_alpha     90.00
_cell_angle_beta     90.00
_cell_angle_gamma     90.00
_cell_volume     2601.1(2)
_cell_formula_units_Z     8
_cell_measurement_reflns_used     2443
_cell_measurement_theta_min     2.6111
_cell_measurement_theta_max     27.5021
_cell_measurement_temperature     100(2)
_exptl_crystal_description     polyhedron
_exptl_crystal_colour     yellow
_exptl_crystal_size_max     0.30
_exptl_crystal_size_mid     0.25
_exptl_crystal_size_min     0.20
_exptl_crystal_density_diffrn     1.345
_exptl_crystal_density_method     'not measured'
_exptl_crystal_F_000     1104
_exptl_absorpt_coefficient_mu     0.089
_exptl_absorpt_correction_type     multi-scan
_exptl_absorpt_process_details     '(CrysAlis PRO; Agilent, 2011)'
_exptl_absorpt_correction_T_min     0.9739
_exptl_absorpt_correction_T_max     0.9825
_diffrn_ambient_temperature     100(2)
_diffrn_radiation_type     MoK\a
_diffrn_radiation_wavelength     0.71073
_diffrn_radiation_source     'SuperNova (Mo) X-ray Source'
_diffrn_radiation_monochromator     Mirror
_diffrn_measurement_device_type
                  'Agilent SuperNova Dual diffractometer with an Atlas detector'
_diffrn_measurement_method     '\w scan'
_diffrn_detector_area_resol_mean     10.4041
_diffrn_reflns_number     7121
_diffrn_reflns_av_R_equivalents     0.0325
_diffrn_reflns_av_sigmaI/netI     0.0493
_diffrn_reflns_theta_min     2.95
_diffrn_reflns_theta_max     27.56
_diffrn_reflns_theta_full     27.56
_diffrn_measured_fraction_theta_max     0.994
_diffrn_measured_fraction_theta_full     0.994
_diffrn_reflns_limit_h_min     -15
_diffrn_reflns_limit_h_max     9
_diffrn_reflns_limit_k_min     -7
_diffrn_reflns_limit_k_max     10
_diffrn_reflns_limit_l_min     -36
_diffrn_reflns_limit_l_max     20
_diffrn_standards_number     0
_diffrn_standards_interval_count     0
_diffrn_standards_interval_time     0
_diffrn_standards_decay_%     0
_reflns_number_total     2990
_reflns_number_gt     2206
_reflns_threshold_expression     I>2\s(I)
_refine_ls_structure_factor_coef     Fsqd
_refine_ls_matrix_type     full
_refine_ls_R_factor_all     0.0684
_refine_ls_R_factor_gt     0.0438
_refine_ls_wR_factor_gt     0.0934
_refine_ls_wR_factor_ref     0.1088
_refine_ls_goodness_of_fit_ref     1.033
_refine_ls_restrained_S_all     1.033
_refine_ls_number_reflns     2990
_refine_ls_number_parameters     182
_refine_ls_number_restraints     0
_refine_ls_hydrogen_treatment     constr
_refine_ls_weighting_scheme     calc
_refine_ls_weighting_details
         'calc w=1/[\s^2^(Fo^2^)+(0.0430P)^2^+0.6059P] where P=(Fo^2^+2Fc^2^)/3'
_atom_sites_solution_hydrogens     geom
_atom_sites_solution_primary     direct
_atom_sites_solution_secondary     difmap
_refine_ls_shift/su_max     0.001
_refine_ls_shift/su_mean     0.000
_refine_diff_density_max     0.217
_refine_diff_density_min     -0.242
_refine_ls_extinction_method     none
_refine_ls_extinction_coef     ?
loop_
    _atom_type_symbol
    _atom_type_description
    _atom_type_scat_dispersion_real
    _atom_type_scat_dispersion_imag
    _atom_type_scat_source
    'C' 'C' 0.0033 0.0016
                         'International Tables Vol C Tables 4.2.6.8 and 6.1.1.4'
    'H' 'H' 0.0000 0.0000
                         'International Tables Vol C Tables 4.2.6.8 and 6.1.1.4'
    'N' 'N' 0.0061 0.0033
                         'International Tables Vol C Tables 4.2.6.8 and 6.1.1.4'
    'O' 'O' 0.0106 0.0060
                         'International Tables Vol C Tables 4.2.6.8 and 6.1.1.4'
_computing_data_collection     'CrysAlis PRO (Agilent, 2011)'
_computing_cell_refinement     'CrysAlis PRO (Agilent, 2011)'
_computing_data_reduction     'CrysAlis PRO (Agilent, 2011)'
_computing_structure_solution     'SHELXS97 (Sheldrick, 2008)'
_computing_structure_refinement     'SHELXL97 (Sheldrick, 2008)'
_computing_molecular_graphics
                      'ORTEP-3 (Farrugia, 1997) and DIAMOND (Brandenburg, 2006)'
_computing_publication_material     'publCIF (Westrip, 2010)'
loop_
    _atom_site_type_symbol
    _atom_site_label
    _atom_site_fract_x
    _atom_site_fract_y
    _atom_site_fract_z
    _atom_site_U_iso_or_equiv
    _atom_site_adp_type
    _atom_site_calc_flag
    _atom_site_refinement_flags
    _atom_site_occupancy
    _atom_site_symmetry_multiplicity
    _atom_site_disorder_assembly
    _atom_site_disorder_group
    O O1 0.70006(8) 0.51990(13) 0.55832(4) 0.0199(3) Uani d . 1 1 . .
    O O2 0.76383(9) 0.68781(14) 0.61933(4) 0.0270(3) Uani d . 1 1 . .
    N N1 0.53733(10) 0.42459(15) 0.58986(4) 0.0174(3) Uani d . 1 1 . .
    C C1 0.60411(12) 0.42309(18) 0.55339(6) 0.0176(3) Uani d . 1 1 . .
    C C2 0.69316(13) 0.59344(19) 0.60408(6) 0.0197(3) Uani d . 1 1 . .
    C C3 0.58820(12) 0.52949(18) 0.62455(6) 0.0176(3) Uani d . 1 1 . .
    C C4 0.55689(12) 0.56871(18) 0.67001(6) 0.0186(3) Uani d . 1 1 . .
    H H4 0.6050 0.6445 0.6868 0.022 Uiso calc R 1 1 . .
    C C5 0.46027(12) 0.51218(18) 0.69718(6) 0.0176(3) Uani d . 1 1 . .
    C C6 0.44944(13) 0.5668(2) 0.74539(6) 0.0220(4) Uani d . 1 1 . .
    H H6 0.5037 0.6409 0.7590 0.026 Uiso calc R 1 1 . .
    C C7 0.36046(14) 0.51376(19) 0.77344(6) 0.0238(4) Uani d . 1 1 . .
    H H7 0.3538 0.5520 0.8059 0.029 Uiso calc R 1 1 . .
    C C8 0.28135(14) 0.40496(19) 0.75395(6) 0.0233(4) Uani d . 1 1 . .
    H H8 0.2205 0.3683 0.7731 0.028 Uiso calc R 1 1 . .
    C C9 0.29095(13) 0.3493(2) 0.70625(6) 0.0226(4) Uani d . 1 1 . .
    H H9 0.2368 0.2741 0.6931 0.027 Uiso calc R 1 1 . .
    C C10 0.37888(12) 0.40289(19) 0.67789(6) 0.0200(3) Uani d . 1 1 . .
    H H10 0.3842 0.3656 0.6453 0.024 Uiso calc R 1 1 . .
    C C11 0.59187(12) 0.32991(18) 0.50822(5) 0.0169(3) Uani d . 1 1 . .
    C C12 0.67737(13) 0.3232(2) 0.47430(6) 0.0221(4) Uani d . 1 1 . .
    H H12 0.7441 0.3847 0.4799 0.027 Uiso calc R 1 1 . .
    C C13 0.66513(13) 0.2269(2) 0.43248(6) 0.0249(4) Uani d . 1 1 . .
    H H13 0.7241 0.2222 0.4098 0.030 Uiso calc R 1 1 . .
    C C14 0.56739(13) 0.13662(19) 0.42313(6) 0.0216(3) Uani d . 1 1 . .
    C C15 0.48133(13) 0.14847(19) 0.45658(6) 0.0211(3) Uani d . 1 1 . .
    H H15 0.4136 0.0906 0.4504 0.025 Uiso calc R 1 1 . .
    C C16 0.49287(12) 0.24313(18) 0.49867(6) 0.0195(3) Uani d . 1 1 . .
    H H16 0.4335 0.2491 0.5211 0.023 Uiso calc R 1 1 . .
    C C17 0.55537(15) 0.0289(2) 0.37818(6) 0.0292(4) Uani d . 1 1 . .
    H H17A 0.5060 -0.0682 0.3848 0.044 Uiso calc R 1 1 . .
    H H17B 0.6282 -0.0144 0.3684 0.044 Uiso calc R 1 1 . .
    H H17C 0.5241 0.0990 0.3521 0.044 Uiso calc R 1 1 . .
loop_
    _atom_site_aniso_label
    _atom_site_aniso_U_11
    _atom_site_aniso_U_22
    _atom_site_aniso_U_33
    _atom_site_aniso_U_12
    _atom_site_aniso_U_13
    _atom_site_aniso_U_23
    O1 0.0168(5) 0.0235(5) 0.0194(6) -0.0029(4) -0.0007(4) 0.0022(5)
    O2 0.0260(6) 0.0308(6) 0.0242(6) -0.0105(5) -0.0044(5) 0.0035(5)
    N1 0.0182(6) 0.0171(6) 0.0168(7) 0.0012(5) -0.0021(5) 0.0014(5)
    C1 0.0160(7) 0.0164(7) 0.0204(8) 0.0007(6) -0.0025(6) 0.0053(6)
    C2 0.0216(8) 0.0197(7) 0.0176(8) -0.0005(7) -0.0043(6) 0.0046(6)
    C3 0.0181(7) 0.0154(7) 0.0193(8) -0.0001(6) -0.0042(6) 0.0030(6)
    C4 0.0189(7) 0.0167(7) 0.0201(8) 0.0004(6) -0.0050(6) 0.0000(6)
    C5 0.0197(7) 0.0149(7) 0.0182(8) 0.0029(6) -0.0014(6) 0.0019(6)
    C6 0.0249(8) 0.0205(7) 0.0207(8) 0.0017(7) -0.0030(7) -0.0012(7)
    C7 0.0315(9) 0.0230(8) 0.0167(8) 0.0075(7) 0.0003(7) 0.0002(7)
    C8 0.0242(8) 0.0223(8) 0.0232(9) 0.0035(7) 0.0051(7) 0.0045(7)
    C9 0.0225(8) 0.0201(8) 0.0251(9) -0.0020(7) 0.0002(7) -0.0004(7)
    C10 0.0214(8) 0.0202(7) 0.0184(8) 0.0012(6) -0.0004(6) -0.0010(6)
    C11 0.0181(7) 0.0166(7) 0.0159(8) 0.0037(6) -0.0004(6) 0.0032(6)
    C12 0.0192(7) 0.0249(8) 0.0222(9) 0.0008(7) 0.0001(7) 0.0015(7)
    C13 0.0250(8) 0.0293(8) 0.0203(9) 0.0052(7) 0.0049(7) 0.0001(7)
    C14 0.0294(8) 0.0164(7) 0.0189(8) 0.0036(7) -0.0019(7) 0.0030(6)
    C15 0.0230(8) 0.0180(7) 0.0225(8) -0.0012(6) -0.0030(7) 0.0028(6)
    C16 0.0199(8) 0.0185(7) 0.0202(8) 0.0013(7) 0.0006(6) 0.0044(6)
    C17 0.0386(10) 0.0238(8) 0.0253(9) 0.0016(8) -0.0009(8) -0.0033(7)
_geom_special_details
;
All e.s.d.'s (except the e.s.d. in the dihedral angle between two l.s. planes)
are estimated using the full covariance matrix. The cell e.s.d.'s are taken
into account individually in the estimation of e.s.d.'s in distances, angles
and torsion angles; correlations between e.s.d.'s in cell parameters are only
used when they are defined by crystal symmetry. An approximate (isotropic)
treatment of cell e.s.d.'s is used for estimating e.s.d.'s involving l.s.
planes.
;
loop_
    _geom_bond_atom_site_label_1
    _geom_bond_atom_site_label_2
    _geom_bond_site_symmetry_2
    _geom_bond_distance
    _geom_bond_publ_flag
    O1 C2 . 1.3913(19) ?
    O1 C1 . 1.3895(18) ?
    O2 C2 . 1.2028(18) ?
    N1 C1 . 1.2915(19) ?
    N1 C3 . 1.4017(19) ?
    C1 C11 . 1.452(2) ?
    C2 C3 . 1.475(2) ?
    C3 C4 . 1.348(2) ?
    C4 C5 . 1.456(2) ?
    C4 H4 . 0.9500 ?
    C5 C10 . 1.406(2) ?
    C5 C6 . 1.405(2) ?
    C6 C7 . 1.388(2) ?
    C6 H6 . 0.9500 ?
    C7 C8 . 1.386(2) ?
    C7 H7 . 0.9500 ?
    C8 C9 . 1.393(2) ?
    C8 H8 . 0.9500 ?
    C9 C10 . 1.385(2) ?
    C9 H9 . 0.9500 ?
    C10 H10 . 0.9500 ?
    C11 C12 . 1.396(2) ?
    C11 C16 . 1.399(2) ?
    C12 C13 . 1.386(2) ?
    C12 H12 . 0.9500 ?
    C13 C14 . 1.399(2) ?
    C13 H13 . 0.9500 ?
    C14 C15 . 1.395(2) ?
    C14 C17 . 1.507(2) ?
    C15 C16 . 1.385(2) ?
    C15 H15 . 0.9500 ?
    C16 H16 . 0.9500 ?
    C17 H17A . 0.9800 ?
    C17 H17B . 0.9800 ?
    C17 H17C . 0.9800 ?
loop_
    _geom_angle_atom_site_label_1
    _geom_angle_atom_site_label_2
    _geom_angle_atom_site_label_3
    _geom_angle_site_symmetry_1
    _geom_angle_site_symmetry_3
    _geom_angle
    _geom_angle_publ_flag
    C2 O1 C1 . . 105.22(11) ?
    C1 N1 C3 . . 105.41(12) ?
    N1 C1 O1 . . 116.08(13) ?
    N1 C1 C11 . . 127.78(14) ?
    O1 C1 C11 . . 116.13(13) ?
    O2 C2 O1 . . 121.84(14) ?
    O2 C2 C3 . . 133.00(15) ?
    O1 C2 C3 . . 105.16(12) ?
    C4 C3 N1 . . 130.33(14) ?
    C4 C3 C2 . . 121.51(14) ?
    N1 C3 C2 . . 108.12(13) ?
    C3 C4 C5 . . 129.62(14) ?
    C3 C4 H4 . . 115.2 ?
    C5 C4 H4 . . 115.2 ?
    C10 C5 C6 . . 118.55(14) ?
    C10 C5 C4 . . 123.23(14) ?
    C6 C5 C4 . . 118.21(14) ?
    C7 C6 C5 . . 120.80(15) ?
    C7 C6 H6 . . 119.6 ?
    C5 C6 H6 . . 119.6 ?
    C8 C7 C6 . . 119.90(15) ?
    C8 C7 H7 . . 120.1 ?
    C6 C7 H7 . . 120.1 ?
    C7 C8 C9 . . 120.05(15) ?
    C7 C8 H8 . . 120.0 ?
    C9 C8 H8 . . 120.0 ?
    C10 C9 C8 . . 120.41(15) ?
    C10 C9 H9 . . 119.8 ?
    C8 C9 H9 . . 119.8 ?
    C9 C10 C5 . . 120.29(15) ?
    C9 C10 H10 . . 119.9 ?
    C5 C10 H10 . . 119.9 ?
    C12 C11 C16 . . 119.18(14) ?
    C12 C11 C1 . . 121.42(14) ?
    C16 C11 C1 . . 119.39(13) ?
    C13 C12 C11 . . 120.13(15) ?
    C13 C12 H12 . . 119.9 ?
    C11 C12 H12 . . 119.9 ?
    C12 C13 C14 . . 121.08(15) ?
    C12 C13 H13 . . 119.5 ?
    C14 C13 H13 . . 119.5 ?
    C15 C14 C13 . . 118.27(15) ?
    C15 C14 C17 . . 120.80(15) ?
    C13 C14 C17 . . 120.93(15) ?
    C16 C15 C14 . . 121.17(15) ?
    C16 C15 H15 . . 119.4 ?
    C14 C15 H15 . . 119.4 ?
    C15 C16 C11 . . 120.13(14) ?
    C15 C16 H16 . . 119.9 ?
    C11 C16 H16 . . 119.9 ?
    C14 C17 H17A . . 109.5 ?
    C14 C17 H17B . . 109.5 ?
    H17A C17 H17B . . 109.5 ?
    C14 C17 H17C . . 109.5 ?
    H17A C17 H17C . . 109.5 ?
    H17B C17 H17C . . 109.5 ?
loop_
    _geom_torsion_atom_site_label_1
    _geom_torsion_atom_site_label_2
    _geom_torsion_atom_site_label_3
    _geom_torsion_atom_site_label_4
    _geom_torsion_site_symmetry_1
    _geom_torsion_site_symmetry_2
    _geom_torsion_site_symmetry_3
    _geom_torsion_site_symmetry_4
    _geom_torsion
    _geom_torsion_publ_flag
    C3 N1 C1 O1 . . . . -0.47(16) ?
    C3 N1 C1 C11 . . . . 178.31(14) ?
    C2 O1 C1 N1 . . . . -0.24(16) ?
    C2 O1 C1 C11 . . . . -179.16(12) ?
    C1 O1 C2 O2 . . . . -179.03(14) ?
    C1 O1 C2 C3 . . . . 0.80(14) ?
    C1 N1 C3 C4 . . . . -176.66(15) ?
    C1 N1 C3 C2 . . . . 0.95(15) ?
    O2 C2 C3 C4 . . . . -3.4(3) ?
    O1 C2 C3 C4 . . . . 176.76(13) ?
    O2 C2 C3 N1 . . . . 178.70(16) ?
    O1 C2 C3 N1 . . . . -1.10(15) ?
    N1 C3 C4 C5 . . . . 0.6(3) ?
    C2 C3 C4 C5 . . . . -176.76(14) ?
    C3 C4 C5 C10 . . . . -1.3(2) ?
    C3 C4 C5 C6 . . . . 177.19(15) ?
    C10 C5 C6 C7 . . . . 0.1(2) ?
    C4 C5 C6 C7 . . . . -178.48(14) ?
    C5 C6 C7 C8 . . . . 0.3(2) ?
    C6 C7 C8 C9 . . . . -0.2(2) ?
    C7 C8 C9 C10 . . . . -0.4(2) ?
    C8 C9 C10 C5 . . . . 0.9(2) ?
    C6 C5 C10 C9 . . . . -0.7(2) ?
    C4 C5 C10 C9 . . . . 177.79(14) ?
    N1 C1 C11 C12 . . . . -171.85(15) ?
    O1 C1 C11 C12 . . . . 6.9(2) ?
    N1 C1 C11 C16 . . . . 7.3(2) ?
    O1 C1 C11 C16 . . . . -173.88(12) ?
    C16 C11 C12 C13 . . . . -2.1(2) ?
    C1 C11 C12 C13 . . . . 177.12(14) ?
    C11 C12 C13 C14 . . . . 0.7(2) ?
    C12 C13 C14 C15 . . . . 1.2(2) ?
    C12 C13 C14 C17 . . . . -178.58(14) ?
    C13 C14 C15 C16 . . . . -1.7(2) ?
    C17 C14 C15 C16 . . . . 178.08(14) ?
    C14 C15 C16 C11 . . . . 0.3(2) ?
    C12 C11 C16 C15 . . . . 1.6(2) ?
    C1 C11 C16 C15 . . . . -177.63(13) ?
loop_
    _geom_hbond_atom_site_label_D
    _geom_hbond_atom_site_label_H
    _geom_hbond_atom_site_label_A
    _geom_hbond_site_symmetry_A
    _geom_hbond_distance_DH
    _geom_hbond_distance_HA
    _geom_hbond_distance_DA
    _geom_hbond_angle_DHA
    C7 H7 O2 6_557 0.95 2.56 3.463(2) 158
    C6 H6 Cg1 4_656 0.95 2.93 3.8311(17) 158
    C9 H9 Cg1 7_545 0.95 2.92 3.6532(17) 135
