# Supplementary material for: (4Z)-4-Benzyl­idene-2-phenyl-1,3-oxazol-5(4H)-one
Source: Acta Crystallogr Sect E Struct Rep Online. 2012 Mar 24;68(Pt 4):o1154. doi: 10.1107/S1600536812011579 (PMC3344097; doi:10.1107/S1600536812011579)
Supplement: Supplementary file 2 [file e-68-o1154-Isup2.hkl]

# 
# h,k,l, Fc-squared, Fo-squared, sigma(Fo-squared) and status flag 
# 
data_I
_shelx_title '  Pbca' 
_shelx_refln_list_code          4 
_shelx_F_calc_maximum      234.45 
_exptl_crystal_F_000      1104.00 
_reflns_d_resolution_high  0.7680 
 
loop_ 
 _symmetry_equiv_pos_as_xyz 
 'x, y, z' 
 '-x+1/2, -y, z+1/2' 
 '-x, y+1/2, -z+1/2' 
 'x+1/2, -y+1/2, -z' 
 '-x, -y, -z' 
 'x-1/2, y, -z-1/2' 
 'x, -y-1/2, z-1/2' 
 '-x-1/2, y-1/2, z' 
 
_cell_length_a    12.0827 
_cell_length_b     7.7848 
_cell_length_c    27.6527 
_cell_angle_alpha  90.000 
_cell_angle_beta   90.000 
_cell_angle_gamma  90.000 
 
_shelx_F_squared_multiplier     1.000 
 
loop_ 
 _refln_index_h 
 _refln_index_k 
 _refln_index_l 
 _refln_F_squared_calc 
 _refln_F_squared_meas 
 _refln_F_squared_sigma 
 _refln_observed_status 
   6   0   0     1201.97     1349.78     52.49 o 
   8   0   0     2393.03     2410.00     80.99 o 
  10   0   0      222.66      208.35     27.55 o 
  12   0   0      609.10      691.06     53.66 o 
  14   0   0       67.07      104.32     23.31 o 
   2   1   0     4513.27     4316.81     68.10 o 
   4   1   0      348.26      344.00     24.98 o 
   6   1   0       12.92       11.72      6.48 o 
   8   1   0       63.16       65.59     20.93 o 
  10   1   0     1116.27     1144.83     43.90 o 
  12   1   0      214.09      218.70     21.63 o 
  14   1   0      316.10      301.81     27.53 o 
   0   2   0    21684.22    19525.83    269.54 o 
   2   2   0     7831.74     7776.35    107.97 o 
   4   2   0     2255.09     2206.29     59.08 o 
   6   2   0     1072.64     1191.56     30.97 o 
   8   2   0     2772.92     2929.45     58.98 o 
  10   2   0      137.63      137.12     15.19 o 
  12   2   0     3787.95     3990.59    185.18 o 
  14   2   0       14.62       13.89     12.87 o 
   2   3   0     1473.24     1457.19     26.36 o 
   4   3   0    13963.90    14257.98    192.71 o 
   6   3   0       13.48       34.24      8.36 o 
   8   3   0     1724.52     1603.24     28.04 o 
  10   3   0       95.84       84.90      8.14 o 
  12   3   0        8.53       15.82     14.16 o 
  14   3   0        1.79      -18.89     18.89 o 
   0   4   0       36.93       44.39      9.49 o 
   2   4   0      103.43      116.07      9.22 o 
   4   4   0       13.98       -2.30      8.30 o 
   6   4   0      898.14      872.99     57.73 o 
   8   4   0        4.02       17.29     13.52 o 
  10   4   0      338.71      319.83     11.52 o 
  12   4   0      174.39      214.28     38.05 o 
  14   4   0        4.07       -0.96     14.47 o 
   2   5   0       11.61       16.56      4.95 o 
   4   5   0       78.71       72.85      5.81 o 
   6   5   0       27.49       19.81     12.47 o 
   8   5   0     1719.00     1725.55     93.92 o 
  10   5   0     1067.05     1048.07     79.01 o 
  12   5   0        4.19        6.75     13.24 o 
   0   6   0       16.15      117.59     19.40 o 
   2   6   0      832.04      860.46     31.42 o 
   4   6   0        1.53       -0.40      2.46 o 
   6   6   0       55.55      118.27     25.71 o 
   8   6   0       76.58       44.49     17.61 o 
  10   6   0       14.22       48.72     18.40 o 
  12   6   0      128.67      133.97     33.61 o 
   2   7   0      633.79      642.75     29.63 o 
   4   7   0        3.63        0.64      2.85 o 
   6   7   0       35.04       43.85     17.28 o 
   8   7   0        3.24       -2.31     10.39 o 
  10   7   0      234.42      301.81     46.37 o 
   0   8   0       16.99       52.98     15.18 o 
   2   8   0        5.40       -4.69      6.17 o 
   4   8   0       26.37       -8.36     11.71 o 
   6   8   0      614.73      647.84     62.02 o 
   8   8   0      100.00       95.67     26.82 o 
   2   9   0        5.04        2.01     10.07 o 
   4   9   0        4.28        4.14     10.32 o 
   6   9   0       33.74       41.66     21.85 o 
   1   1   1     7819.11     7409.82     74.83 o 
   2   1   1      199.24      219.66      8.21 o 
   3   1   1     7958.85     7361.77    167.81 o 
   4   1   1     2626.11     2660.12     64.06 o 
   5   1   1       81.26       60.08      7.01 o 
   6   1   1      351.44      290.32     16.55 o 
   7   1   1     1863.53     1856.34     38.48 o 
   8   1   1      192.99      207.51     11.85 o 
   9   1   1      173.86      186.55     12.08 o 
  10   1   1     2060.02     2116.14     42.11 o 
  11   1   1      433.56      438.13     20.47 o 
  12   1   1      240.91      247.16     16.17 o 
  13   1   1     1174.71     1235.31     37.28 o 
  14   1   1        0.81        7.28      7.45 o 
  15   1   1       33.94       22.69     11.63 o 
   0   2   1     1680.77     1635.03     21.86 o 
   1   2   1     1736.03     1713.60     14.94 o 
   2   2   1      473.78      442.47      9.43 o 
   3   2   1     2508.95     2424.05     29.89 o 
   4   2   1       45.17       38.76      2.43 o 
   5   2   1       44.92       38.38      3.88 o 
   6   2   1        6.70        6.81      2.71 o 
   7   2   1       50.25       24.31      4.86 o 
   8   2   1      291.58      259.49     12.50 o 
   9   2   1      254.44      279.89     14.04 o 
  10   2   1      407.49      403.20     17.81 o 
  11   2   1      420.83      424.76     19.38 o 
  12   2   1      249.40      247.95     15.56 o 
  13   2   1     1218.55     1341.55     37.38 o 
  14   2   1       69.48       45.62     17.23 o 
  15   2   1       37.72       43.47     13.94 o 
   1   3   1     1338.76     1313.03     16.34 o 
   2   3   1       94.27       88.22      4.20 o 
   3   3   1      761.81      752.02     13.03 o 
   4   3   1      688.35      714.99     15.59 o 
   5   3   1     1703.19     1788.97     26.53 o 
   6   3   1      912.96      876.64     21.08 o 
   7   3   1      286.46      280.54      7.24 o 
   8   3   1     1938.42     1929.89     21.67 o 
   9   3   1      168.55      170.14      7.36 o 
  10   3   1       24.42       18.16      3.25 o 
  11   3   1      130.17      134.42     10.06 o 
  12   3   1       18.59       10.14      5.36 o 
  13   3   1       30.21        8.46      9.46 o 
  14   3   1       23.28       41.20     15.03 o 
  15   3   1       16.90       13.48     10.76 o 
   0   4   1      555.49      559.86     28.64 o 
   1   4   1      149.62      157.40      8.12 o 
   2   4   1      837.43      858.52     15.35 o 
   3   4   1      440.11      455.06      9.60 o 
   4   4   1      121.24      115.99      5.21 o 
   5   4   1      338.43      376.00     25.84 o 
   6   4   1      119.86      137.53     27.78 o 
   7   4   1      580.98      596.10     35.67 o 
   8   4   1     1360.07     1346.01     80.73 o 
   9   4   1     1229.82     1172.06     24.52 o 
  10   4   1        6.27       -0.56      2.44 o 
  11   4   1       23.76       31.93     10.64 o 
  12   4   1       13.77       20.78     17.17 o 
  13   4   1        4.08        2.67      8.63 o 
  14   4   1       75.85       82.50     19.38 o 
   1   5   1      209.88      195.44     10.07 o 
   2   5   1        0.69       -1.78      2.72 o 
   3   5   1       10.58       10.31      2.93 o 
   4   5   1       86.66       96.34      7.37 o 
   5   5   1        0.52        0.89      5.34 o 
   6   5   1      148.17      137.02     25.95 o 
   7   5   1      204.41      198.77     21.95 o 
   8   5   1      583.95      568.46     38.46 o 
   9   5   1       26.38       16.84     14.24 o 
  10   5   1        0.06        0.75      7.70 o 
  11   5   1      352.23      364.10     34.40 o 
  12   5   1        0.17       -7.44      8.74 o 
  13   5   1       18.45       21.91     10.89 o 
   0   6   1     3171.91     3143.51     62.72 o 
   1   6   1      365.50      375.03     19.69 o 
   2   6   1       11.36       10.39      3.90 o 
   3   6   1      176.07      166.17      9.37 o 
   4   6   1       28.55       30.26      4.32 o 
   5   6   1       49.01       44.90     12.00 o 
   6   6   1      342.03      319.96     27.94 o 
   7   6   1        0.01       -9.34      9.34 o 
   8   6   1        0.70        0.86      7.26 o 
   9   6   1        8.56       -9.76      9.76 o 
  10   6   1        4.28        6.38     11.05 o 
  11   6   1       11.84       -1.16     14.00 o 
  12   6   1       76.87      103.15     22.76 o 
   1   7   1      779.11      788.43     24.36 o 
   2   7   1      176.30      165.43     10.84 o 
   3   7   1      627.11      655.78     19.72 o 
   4   7   1        8.47        1.69      3.18 o 
   5   7   1      154.46      154.89     30.71 o 
   6   7   1       99.45       84.56     15.88 o 
   7   7   1        4.62       -4.29     21.98 o 
   8   7   1      251.85      223.93     27.01 o 
   9   7   1       25.96       45.03     12.39 o 
  10   7   1       50.96       25.63     20.69 o 
  11   7   1       49.30       68.77     18.29 o 
   0   8   1      346.05      317.95     26.55 o 
   1   8   1        0.00       -4.54      4.54 o 
   2   8   1        0.89       -1.88      3.59 o 
   3   8   1       75.85       51.36     12.29 o 
   4   8   1      233.58      187.48     22.34 o 
   5   8   1      273.52      275.81     28.14 o 
   6   8   1        2.43      -10.19     10.19 o 
   7   8   1       44.14       19.49      9.10 o 
   8   8   1      272.28      239.42     29.19 o 
   9   8   1       80.07       45.20     13.10 o 
   1   9   1      210.54      211.94     40.07 o 
   2   9   1       62.64       62.19     12.80 o 
   3   9   1       17.57       14.75      7.50 o 
   4   9   1      183.27      167.45     37.31 o 
   5   9   1       87.96       65.31     15.22 o 
   6   9   1       59.60       69.48     15.41 o 
   7   9   1        0.00      -11.74     11.74 o 
   2   0   2     2421.30     2243.10     38.67 o 
   3   0   2     1797.39     1847.19     43.38 o 
   4   0   2        4.82        8.98      4.70 o 
   5   0   2     3085.19     3101.79     70.69 o 
   6   0   2     1507.49     1493.20     53.84 o 
   7   0   2      283.75      277.77     25.55 o 
   8   0   2      147.11      126.56     19.04 o 
   9   0   2      162.20      150.50     15.83 o 
  10   0   2     3086.87     3096.48     92.87 o 
  11   0   2      454.59      482.35     33.62 o 
  12   0   2     2977.48     2987.16     81.21 o 
  13   0   2      279.23      234.68     23.87 o 
  14   0   2      353.04      402.03     31.66 o 
  15   0   2       34.44       24.28     10.78 o 
   1   1   2     2164.48     1899.50     21.23 o 
   2   1   2    13447.96    12608.68    163.95 o 
   3   1   2        5.34        4.76      2.39 o 
   4   1   2     1622.82     1523.74     29.56 o 
   5   1   2      246.11      241.98     13.57 o 
   6   1   2       15.82       17.74      4.91 o 
   7   1   2        0.32       -3.50      5.27 o 
   8   1   2     1216.22     1168.00     38.29 o 
   9   1   2     1733.45     1645.61     41.40 o 
  10   1   2      371.67      349.58     17.33 o 
  11   1   2      528.05      570.94     23.25 o 
  12   1   2       10.07        2.82      4.09 o 
  13   1   2        6.14       -0.26      5.06 o 
  14   1   2        5.86       -7.42      7.42 o 
  15   1   2       94.98      120.73     19.63 o 
   0   2   2    23361.04    22080.41    144.12 o 
   1   2   2     4900.08     4612.01     36.37 o 
   2   2   2     7344.92     7342.60     43.67 o 
   3   2   2      514.78      572.11     16.56 o 
   4   2   2       23.75       24.27      4.67 o 
   5   2   2     1413.65     1439.86     22.00 o 
   6   2   2      812.39      880.91     20.23 o 
   7   2   2      621.72      645.09     24.60 o 
   8   2   2      109.77      109.12     10.12 o 
   9   2   2     1784.88     1753.48     38.49 o 
  10   2   2      809.72      822.35     25.20 o 
  11   2   2       78.24       70.83      8.32 o 
  12   2   2      200.09      212.46     16.24 o 
  13   2   2       11.03        1.74      5.00 o 
  14   2   2        7.32       21.12     23.21 o 
  15   2   2       63.77       71.99     16.99 o 
   1   3   2       66.57       72.22      4.19 o 
   2   3   2      246.56      240.97      6.58 o 
   3   3   2      231.65      240.36      8.38 o 
   4   3   2      765.69      806.96     19.01 o 
   5   3   2      252.82      239.83     14.30 o 
   6   3   2       17.78        9.18      3.55 o 
   7   3   2     2595.68     2535.84     26.82 o 
   8   3   2      815.53      859.94     24.29 o 
   9   3   2      264.76      280.94     10.83 o 
  10   3   2      583.15      598.79     16.85 o 
  11   3   2       46.61       37.37      5.94 o 
  12   3   2        0.31        1.06      4.45 o 
  13   3   2       78.01      109.77     19.72 o 
  14   3   2        9.79       11.01     29.26 o 
  15   3   2      357.51      448.28     40.77 o 
   0   4   2      194.39      160.74     12.35 o 
   1   4   2      139.09      149.85      6.71 o 
   2   4   2     2510.36     2586.91     27.14 o 
   3   4   2       13.00        5.04      1.58 o 
   4   4   2      923.05      923.45     24.45 o 
   5   4   2      185.19      138.69     12.43 o 
   6   4   2      212.56      231.15      9.71 o 
   7   4   2     1143.18     1079.60     21.83 o 
   8   4   2        0.10        0.27      2.00 o 
   9   4   2      381.62      372.68     11.95 o 
  10   4   2      699.54      665.24     25.26 o 
  11   4   2        0.16       -1.82      7.73 o 
  12   4   2       20.74       11.38      9.06 o 
  13   4   2       79.40       87.49     26.27 o 
  14   4   2      269.50      288.16     33.46 o 
   1   5   2       57.49       66.69      6.49 o 
   2   5   2     1108.61     1184.89     23.66 o 
   3   5   2      714.44      726.33     20.65 o 
   4   5   2       54.27       54.72      9.31 o 
   5   5   2      154.36      160.03     18.29 o 
   6   5   2      370.05      399.43     40.65 o 
   7   5   2      986.54     1044.70     49.80 o 
   8   5   2      215.23      191.15     22.76 o 
   9   5   2        9.99        4.50      7.19 o 
  10   5   2       54.86       43.04     17.46 o 
  11   5   2        2.53       -0.12      8.04 o 
  12   5   2        2.17        6.01     11.35 o 
  13   5   2       27.99       58.72     16.64 o 
   0   6   2      146.21      144.80     18.62 o 
   1   6   2        5.00        7.42      3.44 o 
   2   6   2      164.44      154.58     10.62 o 
   3   6   2      747.41      737.81     23.08 o 
   4   6   2        0.94       -1.97      3.75 o 
   5   6   2      592.14      565.13     45.84 o 
   6   6   2      413.25      367.72     30.04 o 
   7   6   2      980.89      919.39     49.00 o 
   8   6   2      448.97      401.08     34.11 o 
   9   6   2       39.24       42.81     19.89 o 
  10   6   2        7.42       -5.21      8.73 o 
  11   6   2        7.15       -3.20      8.93 o 
  12   6   2        0.38      -14.39     14.39 o 
   1   7   2      584.73      597.33     21.02 o 
   2   7   2       56.99       49.03      6.42 o 
   3   7   2      121.26      118.40      8.62 o 
   4   7   2       15.51       11.48      2.35 o 
   5   7   2      366.74      366.52     30.47 o 
   6   7   2        7.21        2.26     10.85 o 
   7   7   2        4.39       -7.80     14.85 o 
   8   7   2        7.78       -2.70      9.38 o 
   9   7   2       14.04        0.44     21.36 o 
  10   7   2      357.93      364.78     36.87 o 
  11   7   2       12.44       16.67     12.59 o 
   0   8   2        6.27       -8.69     20.84 o 
   1   8   2      318.85      319.70     16.57 o 
   2   8   2      239.01      245.15     14.17 o 
   3   8   2      288.67      264.45     25.34 o 
   4   8   2      465.32      398.33     32.24 o 
   5   8   2      848.49      830.79     47.90 o 
   6   8   2       21.07       32.41     11.24 o 
   7   8   2        5.11        7.57     26.60 o 
   8   8   2       31.95       37.58     14.12 o 
   9   8   2       75.43       48.21     16.52 o 
   1   9   2     1092.59     1181.68     50.41 o 
   2   9   2      390.11      343.96     28.56 o 
   3   9   2      138.69      112.01     18.40 o 
   4   9   2        2.16       -8.75      8.78 o 
   5   9   2      135.70      117.22     18.66 o 
   6   9   2        6.21       -4.05      9.23 o 
   7   9   2       85.81      105.85     20.01 o 
   1   1   3     4059.77     3901.75     22.75 o 
   2   1   3    54967.80    48634.92    214.46 o 
   3   1   3     3354.35     3359.38     34.83 o 
   4   1   3     1184.58     1267.36     23.65 o 
   5   1   3      127.65       99.08     12.25 o 
   6   1   3     7521.91     7507.54     82.40 o 
   7   1   3       34.35       22.12      5.51 o 
   8   1   3      124.77      133.48     13.24 o 
   9   1   3       69.42       69.11     10.40 o 
  10   1   3       72.09       45.87      8.09 o 
  11   1   3      171.44      174.11     13.37 o 
  12   1   3        1.56       -6.67      6.67 o 
  13   1   3       87.49       77.05     10.04 o 
  14   1   3      618.02      662.64     28.60 o 
  15   1   3        8.19       19.86      9.68 o 
   0   2   3     1039.10     1079.51     24.14 o 
   1   2   3    21133.28    20254.08     81.61 o 
   2   2   3    46611.35    43784.49    151.67 o 
   3   2   3     3179.60     3221.68     33.19 o 
   4   2   3     1085.81     1019.59     26.15 o 
   5   2   3      443.02      425.55     12.27 o 
   6   2   3       21.14       40.40      4.55 o 
   7   2   3      350.36      392.43     16.70 o 
   8   2   3        6.74        5.61      4.29 o 
   9   2   3       85.20       86.61      9.65 o 
  10   2   3     1025.98     1016.26     28.20 o 
  11   2   3      188.72      191.77     13.23 o 
  12   2   3        6.25       -0.34      4.24 o 
  13   2   3       81.17       77.49     11.35 o 
  14   2   3      160.42      194.35     25.17 o 
  15   2   3       14.82       15.95     23.59 o 
   1   3   3       51.65       65.78      4.31 o 
   2   3   3     3851.72     3784.73     28.48 o 
   3   3   3      128.98      157.74     16.49 o 
   4   3   3        6.85        7.40      3.35 o 
   5   3   3      845.33      921.84     25.79 o 
   6   3   3      802.93      848.24     27.99 o 
   7   3   3      426.14      424.80      8.86 o 
   8   3   3      125.58      146.22      8.04 o 
   9   3   3      169.80      221.16     11.08 o 
  10   3   3      352.85      354.21     13.30 o 
  11   3   3      135.90      150.61     13.92 o 
  12   3   3       51.40       54.91      9.65 o 
  13   3   3       38.65       33.22     33.22 o 
  14   3   3        0.19        5.13     13.11 o 
   0   4   3     1679.63     1687.06     32.32 o 
   1   4   3      559.40      494.67     12.25 o 
   2   4   3     1178.67     1237.80     19.19 o 
   3   4   3     2925.20     2805.62     43.07 o 
   4   4   3      272.49      247.95      9.72 o 
   5   4   3       88.13       79.64      9.41 o 
   6   4   3      613.60      636.73     19.46 o 
   7   4   3       68.39       75.11     11.44 o 
   8   4   3       39.59       32.71      5.49 o 
   9   4   3        0.00       -0.85      2.22 o 
  10   4   3     1167.65     1326.45     34.91 o 
  11   4   3       48.81       54.00     24.57 o 
  12   4   3      214.63      224.62     27.33 o 
  13   4   3      342.55      355.04     35.86 o 
  14   4   3      385.30      370.52     37.60 o 
   1   5   3      500.82      475.05     14.29 o 
   2   5   3        0.20       -0.31      2.38 o 
   3   5   3     1419.35     1436.70     20.94 o 
   4   5   3       15.35       12.73      3.30 o 
   5   5   3        5.83        6.06      2.92 o 
   6   5   3      544.49      506.24     18.40 o 
   7   5   3      129.28      122.45     18.22 o 
   8   5   3      225.44      202.20     23.51 o 
   9   5   3        0.51        6.11      8.71 o 
  10   5   3      170.50      190.73     24.87 o 
  11   5   3       18.82       35.58     21.85 o 
  12   5   3        9.03       28.04     12.47 o 
  13   5   3        8.62       17.49     10.91 o 
   0   6   3       38.91       40.50      8.26 o 
   1   6   3       14.27       10.65      3.56 o 
   2   6   3        5.18        3.90      3.41 o 
   3   6   3      164.87      148.39      8.84 o 
   4   6   3       56.91       55.97      7.56 o 
   5   6   3      231.96      236.36     12.64 o 
   6   6   3      171.74      188.42     21.99 o 
   7   6   3      102.37       96.27     31.66 o 
   8   6   3        8.33       -5.09     26.05 o 
   9   6   3       26.27       23.59     11.13 o 
  10   6   3      202.07      204.91     26.70 o 
  11   6   3      423.08      429.42     38.98 o 
  12   6   3      300.47      360.94     37.63 o 
   1   7   3       15.14       12.28      4.08 o 
   2   7   3       32.44       33.56      5.81 o 
   3   7   3       61.99       57.50      6.28 o 
   4   7   3       54.91       51.73      7.49 o 
   5   7   3       36.95       31.68     10.99 o 
   6   7   3       31.50       28.57     15.54 o 
   7   7   3        0.52      -14.54     14.54 o 
   8   7   3      227.70      252.66     28.56 o 
   9   7   3      136.11      172.52     24.92 o 
  10   7   3       88.11       70.04     17.10 o 
  11   7   3        0.42      -12.37     12.37 o 
   0   8   3        2.41       -5.24      7.56 o 
   1   8   3       25.47       16.72      5.05 o 
   2   8   3       42.08       43.98      6.73 o 
   3   8   3       24.21       23.20      7.21 o 
   4   8   3       88.14       94.51     18.01 o 
   5   8   3       23.10       20.69     30.81 o 
   6   8   3        2.23       -5.57     10.60 o 
   7   8   3        2.59       -8.03      8.90 o 
   8   8   3       39.36       41.03     12.44 o 
   9   8   3       94.32       97.22     34.63 o 
   1   9   3      122.01      132.32     17.77 o 
   2   9   3      108.54      114.59     17.19 o 
   3   9   3       50.72       24.57     13.67 o 
   4   9   3      450.44      415.61     34.79 o 
   5   9   3       37.85        8.11      9.49 o 
   6   9   3       19.99        5.30     10.57 o 
   7   9   3       13.95       20.14     10.40 o 
   2  10   3      117.54       98.51     24.84 o 
   0   0   4     1807.88     1624.26     33.94 o 
   1   0   4     6843.91     6492.11     83.04 o 
   2   0   4       99.59      100.65      7.59 o 
   3   0   4       32.98       39.49      5.19 o 
   4   0   4        0.24       -5.98      8.85 o 
   5   0   4     2943.53     3134.50     51.46 o 
   6   0   4     3974.91     4222.53     90.30 o 
   7   0   4        2.20        1.36      4.88 o 
   8   0   4      294.02      335.42     29.95 o 
   9   0   4        6.95        6.55      7.97 o 
  10   0   4      870.78      837.88     52.11 o 
  11   0   4     7308.25     7467.90    119.38 o 
  12   0   4        0.25       -2.25      7.50 o 
  13   0   4       17.10       -3.15      9.37 o 
  14   0   4      165.90      150.08     20.54 o 
  15   0   4        0.44        2.08      6.24 o 
   1   1   4     3167.97     2943.66     22.88 o 
   2   1   4     1649.53     1555.08     31.11 o 
   3   1   4     5828.31     5567.37     47.22 o 
   4   1   4       49.52       70.31      4.88 o 
   5   1   4     2818.86     2855.94     40.28 o 
   6   1   4     2078.35     2086.22     64.50 o 
   7   1   4       63.55       80.77      9.64 o 
   8   1   4        0.84       -3.29      4.98 o 
   9   1   4       32.88       18.22     14.26 o 
  10   1   4     1583.56     1557.08     61.53 o 
  11   1   4      150.69      150.29     12.33 o 
  12   1   4      321.93      338.08     18.95 o 
  13   1   4       10.67       -5.53      5.53 o 
  14   1   4      158.26      170.02     14.95 o 
  15   1   4       79.42       71.47     12.00 o 
   0   2   4     4885.43     4664.14     52.61 o 
   1   2   4     6741.73     6559.85     70.90 o 
   2   2   4    12706.76    12509.46     54.81 o 
   3   2   4      188.03      185.15      8.88 o 
   4   2   4       17.32       27.40      4.07 o 
   5   2   4       10.15       11.83      2.76 o 
   6   2   4      156.99      173.24      9.36 o 
   7   2   4     1622.26     1617.29     31.08 o 
   8   2   4      586.48      587.13     20.47 o 
   9   2   4      256.62      258.40     18.30 o 
  10   2   4     1099.30     1030.39     33.72 o 
  11   2   4      386.25      380.87     18.69 o 
  12   2   4      345.80      327.65     18.02 o 
  13   2   4      103.20       79.41      9.71 o 
  14   2   4        0.02      -11.72     11.72 o 
  15   2   4      134.50      166.77     25.49 o 
   1   3   4     1044.53     1070.20     20.40 o 
   2   3   4     1361.34     1395.99     23.36 o 
   3   3   4     1299.43     1359.20     24.80 o 
   4   3   4       80.41       99.18      6.97 o 
   5   3   4       69.36       70.27      8.30 o 
   6   3   4      144.29      178.50     13.10 o 
   7   3   4        6.21        7.99      2.50 o 
   8   3   4        1.74       -2.56      2.56 o 
   9   3   4      700.53      703.64     19.39 o 
  10   3   4       72.51       48.71      6.20 o 
  11   3   4       17.05        6.52      3.44 o 
  12   3   4       55.54       65.40     10.47 o 
  13   3   4        0.63       -9.79     14.02 o 
  14   3   4       24.65        7.31      8.53 o 
   0   4   4       87.65       87.38      8.41 o 
   1   4   4      218.41      207.97      8.86 o 
   2   4   4      313.77      342.76     11.25 o 
   3   4   4      113.08      104.11      4.14 o 
   4   4   4        1.82       12.95      3.54 o 
   5   4   4     1436.00     1543.68     32.21 o 
   6   4   4     1485.11     1514.20     32.51 o 
   7   4   4      173.66      181.11     13.21 o 
   8   4   4      128.20      117.17     10.05 o 
   9   4   4      332.54      317.77     16.91 o 
  10   4   4       13.40       14.72      4.38 o 
  11   4   4      105.33      121.69     30.41 o 
  12   4   4       27.93       67.68     16.21 o 
  13   4   4      129.99      131.11     22.40 o 
  14   4   4       25.92       11.55     26.59 o 
   1   5   4     2576.57     2658.11     34.20 o 
   2   5   4       66.34       75.25      6.40 o 
   3   5   4     1852.13     1943.24     24.82 o 
   4   5   4       28.55       31.92      4.65 o 
   5   5   4        1.46        1.55      2.36 o 
   6   5   4       24.07       25.07      5.11 o 
   7   5   4      319.53      288.97     13.43 o 
   8   5   4      101.89       92.07     17.86 o 
   9   5   4       15.48       13.85     12.58 o 
  10   5   4       30.45        6.39     18.66 o 
  11   5   4      115.12       98.00     18.69 o 
  12   5   4      155.81      204.57     28.15 o 
  13   5   4       31.93       14.34     11.77 o 
   0   6   4      102.97      133.81     15.58 o 
   1   6   4       10.68        9.14      2.95 o 
   2   6   4        6.72        7.47      3.07 o 
   3   6   4      655.19      686.06     16.69 o 
   4   6   4      739.64      785.49     21.54 o 
   5   6   4      522.52      511.28     20.21 o 
   6   6   4      463.18      475.73     34.01 o 
   7   6   4      651.41      649.18     41.80 o 
   8   6   4      267.51      269.77     28.47 o 
   9   6   4       19.06       -0.67      7.87 o 
  10   6   4       10.65       20.41      9.13 o 
  11   6   4        0.57        7.19     11.99 o 
  12   6   4       33.64       72.47     18.67 o 
   1   7   4       31.11       30.51      5.38 o 
   2   7   4      398.99      359.63     21.67 o 
   3   7   4       57.36       55.13      6.28 o 
   4   7   4      164.85      145.17     12.55 o 
   5   7   4      235.70      225.95     15.93 o 
   6   7   4       70.83       65.42     14.51 o 
   7   7   4       22.57       17.72     18.27 o 
   8   7   4       24.23       42.26     13.10 o 
   9   7   4        9.21        4.09      9.12 o 
  10   7   4       58.29       33.39     13.53 o 
  11   7   4       40.64       15.63     15.27 o 
   0   8   4      153.27      180.75     18.70 o 
   1   8   4        1.32        0.91      3.78 o 
   2   8   4        5.82        4.58      4.27 o 
   3   8   4      107.46      114.10     12.20 o 
   4   8   4      584.66      618.51     40.38 o 
   5   8   4       25.91       18.15      9.67 o 
   6   8   4       73.94       63.49     14.06 o 
   7   8   4      209.69      211.89     26.73 o 
   8   8   4      439.94      443.72     39.57 o 
   9   8   4        0.19        0.12     10.50 o 
   1   9   4      658.17      642.76     37.48 o 
   2   9   4       33.66       37.49     17.71 o 
   3   9   4        7.68        1.37      7.05 o 
   4   9   4       18.00        0.16      8.70 o 
   5   9   4       30.77       29.37     13.85 o 
   6   9   4      148.40      169.77     24.22 o 
   7   9   4      238.65      253.31     29.89 o 
   1   1   5     2846.11     2697.01     28.33 o 
   2   1   5      655.34      663.31     11.23 o 
   3   1   5     1168.22     1059.47     16.59 o 
   4   1   5     3352.84     3195.20     38.68 o 
   5   1   5      425.94      425.22     13.29 o 
   6   1   5      812.70      790.44     31.77 o 
   7   1   5      722.21      757.48     28.55 o 
   8   1   5      933.85      862.97     32.72 o 
   9   1   5      105.81      103.93     13.16 o 
  10   1   5       37.21       37.59      9.13 o 
  11   1   5      394.43      343.74     24.86 o 
  12   1   5      704.01      765.89     28.48 o 
  13   1   5        4.67        2.27      4.95 o 
  14   1   5       24.23       19.67      6.47 o 
  15   1   5        4.53        1.32      6.11 o 
   0   2   5    10545.32    10720.55     84.32 o 
   1   2   5     3218.94     3162.34     29.95 o 
   2   2   5      145.09      166.23      8.74 o 
   3   2   5      351.59      286.58      7.04 o 
   4   2   5     1256.68     1376.63     17.39 o 
   5   2   5      329.27      368.45     12.52 o 
   6   2   5     1564.50     1572.28     28.51 o 
   7   2   5        7.91        6.61      3.25 o 
   8   2   5       31.66       36.21      5.84 o 
   9   2   5      864.47      832.36     33.63 o 
  10   2   5      105.08      107.52     12.83 o 
  11   2   5      385.43      352.16     17.75 o 
  12   2   5       72.88       65.35      8.53 o 
  13   2   5      456.60      439.99     21.77 o 
  14   2   5       43.38       40.93     12.45 o 
  15   2   5       13.43       13.18     10.63 o 
   1   3   5     1267.66     1304.93     23.49 o 
   2   3   5     1027.81     1095.10     17.15 o 
   3   3   5     8496.94     8745.85     66.80 o 
   4   3   5     3866.07     3975.53     45.67 o 
   5   3   5       66.01       85.43      9.48 o 
   6   3   5     1141.19     1116.11     34.07 o 
   7   3   5      911.83      897.27     17.59 o 
   8   3   5       12.10       20.88      3.93 o 
   9   3   5      647.26      632.15     26.70 o 
  10   3   5       85.02       86.96      9.10 o 
  11   3   5      251.35      211.11     14.91 o 
  12   3   5     1079.44     1094.12     40.19 o 
  13   3   5      324.78      356.98     34.06 o 
  14   3   5       19.99       16.45     10.57 o 
   0   4   5      387.33      388.10     20.46 o 
   1   4   5     1122.89     1150.78     24.52 o 
   2   4   5       46.62       59.00      5.02 o 
   3   4   5      674.15      638.05     10.94 o 
   4   4   5      534.25      530.83     16.36 o 
   5   4   5      182.99      184.62     13.73 o 
   6   4   5       65.26       58.12      8.13 o 
   7   4   5      101.63      112.15     10.14 o 
   8   4   5       54.29       67.39      8.39 o 
   9   4   5      654.38      694.42     26.26 o 
  10   4   5      236.66      172.87     37.25 o 
  11   4   5      123.23      123.35     48.26 o 
  12   4   5       27.56       19.14     11.00 o 
  13   4   5      199.97      237.19     29.63 o 
  14   4   5       38.47       41.80     15.63 o 
   1   5   5      384.98      377.42     13.27 o 
   2   5   5      159.12      163.89     10.23 o 
   3   5   5       10.20        8.81      3.01 o 
   4   5   5      886.55      871.44     22.03 o 
   5   5   5     1158.10     1192.84     24.91 o 
   6   5   5     2339.45     2411.22     43.32 o 
   7   5   5      433.38      382.87     16.94 o 
   8   5   5       99.95       94.03      8.57 o 
   9   5   5      203.25      172.94     22.57 o 
  10   5   5       11.80        1.68      9.49 o 
  11   5   5        1.21      -12.39     16.60 o 
  12   5   5      150.41      151.27     24.43 o 
  13   5   5      111.66      163.05     44.59 o 
   0   6   5      275.45      260.36     19.18 o 
   1   6   5      506.11      526.68     17.24 o 
   2   6   5        8.28        7.99      3.82 o 
   3   6   5       26.06       22.82      3.62 o 
   4   6   5      275.56      285.56     13.49 o 
   5   6   5       49.00       53.88      6.69 o 
   6   6   5       99.37       70.48      8.51 o 
   7   6   5       28.38       43.00     13.13 o 
   8   6   5      293.95      249.91     27.95 o 
   9   6   5        0.65       11.17     10.57 o 
  10   6   5        8.76        1.20      7.25 o 
  11   6   5        3.56        1.22      9.92 o 
  12   6   5      203.27      214.91     28.91 o 
   1   7   5      496.61      488.43     19.33 o 
   2   7   5       38.40       41.66      6.21 o 
   3   7   5      177.11      186.30     10.88 o 
   4   7   5       56.00       61.94      8.90 o 
   5   7   5      239.11      230.30     15.26 o 
   6   7   5      911.47      885.93     49.37 o 
   7   7   5      402.81      397.54     34.70 o 
   8   7   5       87.86       71.24     16.74 o 
   9   7   5        0.01       -9.08      9.08 o 
  10   7   5      153.38      177.47     34.90 o 
  11   7   5        3.98      -16.50     16.50 o 
   0   8   5      293.04      292.58     36.28 o 
   1   8   5        0.78       -4.33      4.33 o 
   2   8   5      614.03      668.29     23.39 o 
   3   8   5     1665.04     1686.43     45.88 o 
   4   8   5        0.80        9.81      8.47 o 
   5   8   5      443.98      487.12     41.76 o 
   6   8   5       49.57       10.75     17.06 o 
   7   8   5       15.45        6.97     17.51 o 
   8   8   5      130.30      118.25     21.58 o 
   9   8   5        4.22       -4.32      9.72 o 
   1   9   5       11.81        4.82      7.34 o 
   2   9   5      108.72      100.85     16.63 o 
   3   9   5      180.48      205.23     23.45 o 
   4   9   5       19.47       15.95     10.34 o 
   5   9   5       39.54       30.13     11.69 o 
   6   9   5      153.22      166.29     24.15 o 
   0   0   6    12709.52    11750.52    112.39 o 
   1   0   6     6306.14     6147.32    164.18 o 
   2   0   6     6724.81     6163.28     98.83 o 
   3   0   6     6843.28     6406.48     70.83 o 
   4   0   6     2068.12     2037.28     39.75 o 
   5   0   6     1332.99     1398.80     54.45 o 
   6   0   6       28.26       39.39      7.21 o 
   7   0   6       44.05       70.27     13.36 o 
   8   0   6     2031.29     2129.28     74.28 o 
   9   0   6       12.30        6.83      6.93 o 
  10   0   6      303.85      292.77     32.32 o 
  11   0   6      488.97      453.09     40.60 o 
  12   0   6      626.78      634.07     50.27 o 
  13   0   6       91.07       92.84     16.41 o 
  14   0   6        8.14       10.90     12.49 o 
  15   0   6       94.21       82.32     15.44 o 
   1   1   6      630.26      676.41     13.63 o 
   2   1   6     2475.78     2374.38     46.76 o 
   3   1   6      173.30      167.28      7.30 o 
   4   1   6     3148.14     3162.70     30.48 o 
   5   1   6     2117.90     2197.42     27.69 o 
   6   1   6       94.30       74.07      6.37 o 
   7   1   6      259.07      342.23     26.88 o 
   8   1   6     1027.55     1042.78     42.43 o 
   9   1   6      177.29      180.77     17.61 o 
  10   1   6       86.88       81.56     12.17 o 
  11   1   6       22.65        5.67      6.11 o 
  12   1   6      184.42      156.74     16.07 o 
  13   1   6      145.49      142.78     13.33 o 
  14   1   6       28.06       25.58     10.50 o 
  15   1   6      178.94      202.70     20.09 o 
   0   2   6     9743.30     9315.25     83.15 o 
   1   2   6    12969.05    12550.28     90.47 o 
   2   2   6      417.33      402.30     11.24 o 
   3   2   6     3263.59     3326.72     32.10 o 
   4   2   6      679.56      714.57     13.74 o 
   5   2   6      387.33      449.48     11.93 o 
   6   2   6      199.19      210.16     10.14 o 
   7   2   6        0.38        0.19      3.39 o 
   8   2   6        1.58        6.75      3.60 o 
   9   2   6       10.54        3.40      3.35 o 
  10   2   6      858.84      791.88     33.78 o 
  11   2   6       63.06       53.10      9.44 o 
  12   2   6       37.93       52.49      9.30 o 
  13   2   6      138.65      120.16     14.81 o 
  14   2   6       24.43        9.87     11.55 o 
  15   2   6       55.36        9.97     15.46 o 
   1   3   6      687.25      694.95     17.82 o 
   2   3   6     1753.73     1755.42     23.01 o 
   3   3   6     3078.33     3059.65     29.75 o 
   4   3   6    11584.88    11444.63    102.15 o 
   5   3   6      397.81      403.17     20.46 o 
   6   3   6       26.30       70.87     24.39 o 
   7   3   6       24.82       23.20      3.54 o 
   8   3   6      356.47      375.61     14.35 o 
   9   3   6      126.36      127.53      9.25 o 
  10   3   6       10.26        1.23      3.25 o 
  11   3   6      152.87      171.42     13.39 o 
  12   3   6      135.24      197.62     25.26 o 
  13   3   6        0.04       19.19     12.93 o 
  14   3   6      514.45      549.21     43.86 o 
   0   4   6      127.48      148.89     13.34 o 
   1   4   6     1365.39     1325.45     27.11 o 
   2   4   6     1989.71     2040.79     29.22 o 
   3   4   6     1474.60     1508.85     18.47 o 
   4   4   6     3202.06     3267.26     50.29 o 
   5   4   6      405.46      385.19     37.02 o 
   6   4   6       23.82       21.27      6.30 o 
   7   4   6      138.94      147.12     18.05 o 
   8   4   6       26.78       20.35      9.30 o 
   9   4   6      283.86      304.00     18.33 o 
  10   4   6        6.71        1.70      7.93 o 
  11   4   6       44.92       59.28     28.54 o 
  12   4   6        4.36       15.46     16.04 o 
  13   4   6      991.66     1071.98     61.77 o 
  14   4   6       57.02       16.57     10.30 o 
   1   5   6      873.42      954.29     21.22 o 
   2   5   6     1086.23     1140.85     24.22 o 
   3   5   6      157.27      157.34      6.80 o 
   4   5   6     1034.77     1081.66     27.93 o 
   5   5   6      770.84      774.15     21.39 o 
   6   5   6       44.98       48.61      7.39 o 
   7   5   6       59.57       63.61      8.04 o 
   8   5   6      506.63      522.31     21.47 o 
   9   5   6       12.49       10.01      8.64 o 
  10   5   6        1.37       -0.25      6.99 o 
  11   5   6       77.09       67.74     17.32 o 
  12   5   6       28.96       46.12     15.06 o 
  13   5   6       79.01      118.54     21.85 o 
   0   6   6      420.42      546.76     28.04 o 
   1   6   6       34.69       32.71      6.61 o 
   2   6   6       55.84       77.91      7.47 o 
   3   6   6       32.05       35.88      3.81 o 
   4   6   6        3.90        1.61      3.47 o 
   5   6   6      246.42      228.82     12.27 o 
   6   6   6       35.65       64.05     11.05 o 
   7   6   6      271.89      249.58     26.85 o 
   8   6   6      587.30      572.00     41.09 o 
   9   6   6       54.32       30.90     29.01 o 
  10   6   6        1.33       26.19     12.35 o 
  11   6   6       11.85        6.95      9.53 o 
  12   6   6       21.78        3.89     17.46 o 
   1   7   6       15.90       17.84      4.15 o 
   2   7   6      401.41      412.88     17.57 o 
   3   7   6      174.98      165.03     13.31 o 
   4   7   6      103.90      100.53     14.31 o 
   5   7   6      887.32      898.15     30.70 o 
   6   7   6       62.66       35.37     12.09 o 
   7   7   6        2.79       -9.92      9.92 o 
   8   7   6       23.33       23.52      9.68 o 
   9   7   6       26.27        6.81     16.94 o 
  10   7   6       36.09       27.85     12.34 o 
  11   7   6        3.88       -5.80     31.17 o 
   0   8   6        2.04       -8.27      8.27 o 
   1   8   6      127.46      146.66     11.71 o 
   2   8   6      253.18      281.34     19.59 o 
   3   8   6      369.27      358.70     21.84 o 
   4   8   6      371.63      356.54     31.26 o 
   5   8   6        7.48        2.62     13.30 o 
   6   8   6       75.96       81.74     16.93 o 
   7   8   6       18.50       15.58      9.72 o 
   8   8   6      281.03      325.15     34.52 o 
   9   8   6       48.50       36.29     14.54 o 
   1   9   6        3.74       -2.46      5.44 o 
   2   9   6        2.41       -4.88     17.78 o 
   3   9   6       13.28       19.58      9.48 o 
   4   9   6      221.65      234.33     42.27 o 
   5   9   6       44.80       61.31     13.90 o 
   6   9   6        2.78       -4.72      8.29 o 
   1   1   7      356.85      355.79     10.85 o 
   2   1   7      671.06      670.24     13.31 o 
   3   1   7      309.18      354.95     10.09 o 
   4   1   7      994.39     1044.45     18.40 o 
   5   1   7     5363.20     5661.96     54.07 o 
   6   1   7        9.80        9.75      2.92 o 
   7   1   7      864.98      912.63     27.71 o 
   8   1   7     1057.00     1046.36     36.47 o 
   9   1   7       61.98       57.84     10.51 o 
  10   1   7        2.93       -2.88      6.44 o 
  11   1   7      276.43      267.65     22.22 o 
  12   1   7      724.11      741.98     38.22 o 
  13   1   7     1130.30     1144.50     44.66 o 
  14   1   7        6.83       -5.36      5.36 o 
  15   1   7       21.97       21.65      7.71 o 
   0   2   7     3965.05     3859.15     44.50 o 
   1   2   7      960.73      979.73     18.99 o 
   2   2   7       48.81       48.12      3.87 o 
   3   2   7      314.69      308.47      9.00 o 
   4   2   7      234.05      281.90      9.53 o 
   5   2   7      926.23      912.53     17.93 o 
   6   2   7       60.68       75.70      5.53 o 
   7   2   7       15.69       20.56      4.32 o 
   8   2   7     1454.74     1486.44     40.81 o 
   9   2   7     1164.77     1206.18     39.23 o 
  10   2   7      690.21      677.01     40.92 o 
  11   2   7       33.08       29.07      7.90 o 
  12   2   7        2.98       -5.94      5.94 o 
  13   2   7       46.91       27.47      8.66 o 
  14   2   7       41.57       30.29     12.61 o 
  15   2   7       71.29      102.80     20.26 o 
   1   3   7     3711.26     3947.21     37.55 o 
   2   3   7      244.89      247.27      9.31 o 
   3   3   7      235.81      298.14     10.43 o 
   4   3   7     2304.17     2252.63     26.40 o 
   5   3   7       11.84       11.95      2.70 o 
   6   3   7       24.96       26.52      3.67 o 
   7   3   7      373.13      355.13     13.08 o 
   8   3   7      373.36      390.14     15.01 o 
   9   3   7      602.62      624.27     36.23 o 
  10   3   7       17.89       10.44      5.30 o 
  11   3   7      186.44      170.02     13.38 o 
  12   3   7      260.06      319.59     36.24 o 
  13   3   7      193.39      241.42     28.43 o 
  14   3   7      212.52      248.95     29.55 o 
   0   4   7      700.26      676.92     28.10 o 
   1   4   7      832.29      898.40     26.09 o 
   2   4   7        0.09       -2.05      2.81 o 
   3   4   7     4897.66     5104.73     44.02 o 
   4   4   7     4877.67     5041.34     59.74 o 
   5   4   7      561.54      549.37     19.98 o 
   6   4   7      253.30      240.00     17.68 o 
   7   4   7      149.42      140.58     14.11 o 
   8   4   7        9.76       14.90      9.63 o 
   9   4   7      251.16      227.23     23.98 o 
  10   4   7      495.94      505.21     41.30 o 
  11   4   7        0.30        3.53     12.04 o 
  12   4   7       51.19       48.34     13.79 o 
  13   4   7       81.73       51.21     15.32 o 
  14   4   7      114.07       67.31     18.10 o 
   1   5   7       96.87      124.52     20.46 o 
   2   5   7       13.82       11.37      3.00 o 
   3   5   7      323.40      348.35     10.46 o 
   4   5   7     1152.41     1230.12     46.14 o 
   5   5   7      693.41      739.02     23.69 o 
   6   5   7      202.32      184.58     23.20 o 
   7   5   7      444.38      444.44     21.08 o 
   8   5   7       12.87       10.53      5.77 o 
   9   5   7        3.23       -5.78      8.15 o 
  10   5   7      149.99      165.80     23.29 o 
  11   5   7      176.52      196.28     26.60 o 
  12   5   7       40.39       27.32     12.76 o 
  13   5   7       23.22       -1.06     32.53 o 
   0   6   7      126.25      112.90     23.14 o 
   1   6   7        2.04        3.37      4.85 o 
   2   6   7      242.35      264.66     13.55 o 
   3   6   7      457.39      491.62     15.89 o 
   4   6   7       13.58       10.21      4.92 o 
   5   6   7     1508.27     1452.43     32.72 o 
   6   6   7      623.23      625.31     25.42 o 
   7   6   7       62.51       55.18     14.64 o 
   8   6   7      190.10      163.20     29.80 o 
   9   6   7       20.57       12.00     27.02 o 
  10   6   7       13.30       20.80      9.58 o 
  11   6   7       64.36       59.40     25.84 o 
  12   6   7      227.16      228.55     31.28 o 
   1   7   7      415.42      436.14     17.14 o 
   2   7   7      179.35      173.41     13.11 o 
   3   7   7      318.65      357.67     18.92 o 
   4   7   7      896.63      927.57     33.39 o 
   5   7   7      641.91      670.10     27.69 o 
   6   7   7      478.96      470.70     36.40 o 
   7   7   7      101.47      106.80     27.75 o 
   8   7   7        2.96       -5.60     12.33 o 
   9   7   7       23.24       28.57     17.97 o 
  10   7   7        0.95       -4.98      7.56 o 
   0   8   7       46.09       40.92      9.99 o 
   1   8   7      306.57      296.92     16.53 o 
   2   8   7       63.53       71.15     10.75 o 
   3   8   7        9.47       16.62      6.93 o 
   4   8   7      206.66      195.01     23.81 o 
   5   8   7        0.45        2.29      8.34 o 
   6   8   7       45.57       48.89     14.06 o 
   7   8   7       57.46       54.21     15.27 o 
   8   8   7       74.58       88.21     43.48 o 
   9   8   7      135.44      138.02     23.34 o 
   1   9   7       31.99       17.21      6.47 o 
   2   9   7       79.53       96.83     16.55 o 
   3   9   7      148.47      134.52     19.26 o 
   4   9   7      379.37      331.72     31.98 o 
   5   9   7       11.74       -1.71     18.30 o 
   6   9   7        0.13        5.00      9.06 o 
   0   0   8      607.25      592.18     29.75 o 
   1   0   8     1684.47     1533.93     33.68 o 
   2   0   8       19.95       26.58      5.58 o 
   3   0   8     2197.33     2234.41     42.15 o 
   4   0   8     3900.12     3911.47     49.51 o 
   5   0   8     3603.87     4087.50     63.84 o 
   6   0   8     2209.26     2285.81     51.12 o 
   7   0   8       24.34       21.32      5.91 o 
   8   0   8      673.62      641.51     41.64 o 
   9   0   8      394.32      372.04     33.83 o 
  10   0   8       18.04       17.30      9.01 o 
  11   0   8        8.43        7.64      8.59 o 
  12   0   8     1282.00     1286.88     71.77 o 
  13   0   8       29.63       32.32     13.84 o 
  14   0   8      180.78      200.16     23.45 o 
  15   0   8      166.72      185.83     22.53 o 
   1   1   8      418.45      439.76     12.79 o 
   2   1   8       65.02       68.25      4.93 o 
   3   1   8      379.72      356.29     10.74 o 
   4   1   8      230.03      238.80      9.28 o 
   5   1   8     3214.68     3602.87     47.72 o 
   6   1   8       75.16       60.33      5.49 o 
   7   1   8       41.93       57.37      6.37 o 
   8   1   8      445.38      413.76     23.41 o 
   9   1   8        1.70       -0.84      7.49 o 
  10   1   8      245.21      246.27     29.47 o 
  11   1   8       36.92       28.09      8.71 o 
  12   1   8       17.98       18.65      7.95 o 
  13   1   8        5.60        8.73      6.36 o 
  14   1   8       33.65       26.27      6.72 o 
  15   1   8       21.48       -3.86      6.68 o 
   0   2   8     1693.97     1766.86     31.75 o 
   1   2   8      223.23      209.71      9.54 o 
   2   2   8       99.54       87.59      5.34 o 
   3   2   8       14.21       17.09      2.88 o 
   4   2   8     2484.34     2607.08     33.66 o 
   5   2   8      545.01      594.63     14.47 o 
   6   2   8        3.06        3.70      2.46 o 
   7   2   8       19.67       19.73      5.41 o 
   8   2   8      524.74      515.64     24.80 o 
   9   2   8      210.00      210.26     17.26 o 
  10   2   8      573.60      587.45     24.47 o 
  11   2   8       93.39      104.26     29.62 o 
  12   2   8       83.85      125.91     33.55 o 
  13   2   8        3.27        8.37      8.31 o 
  14   2   8       79.36       54.04     14.84 o 
  15   2   8      163.50      163.17     24.41 o 
   1   3   8      572.13      615.05     15.62 o 
   2   3   8      365.55      341.31     12.33 o 
   3   3   8     1777.26     1801.14     26.97 o 
   4   3   8      116.64      101.55      6.46 o 
   5   3   8      146.76      153.29      8.27 o 
   6   3   8      109.74      101.48      7.32 o 
   7   3   8       14.69       12.10      3.59 o 
   8   3   8     1724.99     1759.95     37.95 o 
   9   3   8      241.97      230.72     22.65 o 
  10   3   8        2.25       -1.67     21.70 o 
  11   3   8      284.91      322.70     23.07 o 
  12   3   8       41.19        0.19      8.13 o 
  13   3   8       16.20       13.38     10.19 o 
  14   3   8      255.09      265.56     30.73 o 
   0   4   8      250.58      198.13     65.56 o 
   1   4   8       24.87       13.04      3.55 o 
   2   4   8     5167.77     5150.63     50.44 o 
   3   4   8      466.04      434.58     13.83 o 
   4   4   8      296.33      305.94     10.17 o 
   5   4   8        0.01        1.08      4.35 o 
   6   4   8      367.57      350.90     22.04 o 
   7   4   8      198.13      178.97     16.36 o 
   8   4   8      805.03      794.93     34.33 o 
   9   4   8        7.98       -4.31      5.36 o 
  10   4   8        2.48        1.70     12.75 o 
  11   4   8       33.64       39.70     16.34 o 
  12   4   8      200.25      214.01     47.16 o 
  13   4   8        9.01       22.11     10.83 o 
  14   4   8      137.04      100.71     21.76 o 
   1   5   8       39.55        7.37     11.16 o 
   2   5   8      350.20      356.47     14.94 o 
   3   5   8      320.52      330.96     12.23 o 
   4   5   8      243.81      242.73     15.48 o 
   5   5   8      986.33      953.83     28.18 o 
   6   5   8      217.37      220.28     17.75 o 
   7   5   8       13.12       12.12      4.89 o 
   8   5   8      239.94      210.83     24.77 o 
   9   5   8      212.49      183.43     23.92 o 
  10   5   8      159.32      164.14     23.46 o 
  11   5   8       90.02       78.59     18.02 o 
  12   5   8      689.74      770.79     64.38 o 
  13   5   8        7.11       46.18     15.70 o 
   0   6   8        4.80       -5.25      8.80 o 
   1   6   8       37.32       23.13      6.80 o 
   2   6   8        6.49        7.13      3.03 o 
   3   6   8        1.54        0.54      2.45 o 
   4   6   8     3130.91     3132.67     59.99 o 
   5   6   8      666.00      606.94     21.54 o 
   6   6   8     1006.48     1031.67     33.90 o 
   7   6   8      219.66      201.64     39.43 o 
   8   6   8      224.72      153.17     31.63 o 
   9   6   8        1.96       -9.77      9.77 o 
  10   6   8       58.86       66.13     34.61 o 
  11   6   8      624.91      729.67     51.78 o 
  12   6   8      333.95      365.74     37.99 o 
   1   7   8      127.96      122.76     13.23 o 
   2   7   8      497.16      493.26     17.85 o 
   3   7   8      805.44      848.09     23.73 o 
   4   7   8      366.08      330.44     20.89 o 
   5   7   8      204.14      188.32     15.62 o 
   6   7   8     1281.17     1382.01     62.83 o 
   7   7   8        3.08       -2.63      9.15 o 
   8   7   8       83.91       97.46     18.68 o 
   9   7   8        1.59        3.65      9.83 o 
  10   7   8        0.13        9.57     21.95 o 
   0   8   8      469.17      511.01     31.31 o 
   1   8   8       38.59       42.83      7.35 o 
   2   8   8      115.82      120.30     13.49 o 
   3   8   8       55.40       56.97      9.71 o 
   4   8   8       74.70       46.74     13.26 o 
   5   8   8      110.01       83.42     15.95 o 
   6   8   8      119.40      134.78     21.65 o 
   7   8   8      278.37      319.33     46.53 o 
   8   8   8      257.48      224.12     29.00 o 
   9   8   8        1.71      -11.95     11.95 o 
   1   9   8       14.95       -1.15      5.80 o 
   2   9   8       14.74        3.23      6.84 o 
   3   9   8      289.11      321.25     30.47 o 
   4   9   8      621.84      596.81     42.33 o 
   5   9   8       33.69       18.53     10.82 o 
   6   9   8       28.27       24.96     14.47 o 
   1   1   9     1305.60     1213.50     22.31 o 
   2   1   9      189.78      175.52      7.89 o 
   3   1   9     2574.56     2577.94     29.99 o 
   4   1   9      344.82      354.42     11.78 o 
   5   1   9       81.54       86.47      6.35 o 
   6   1   9     2350.97     2450.47     51.21 o 
   7   1   9        0.89       -3.28      3.82 o 
   8   1   9      206.93      228.90     15.45 o 
   9   1   9      113.56      107.43     15.36 o 
  10   1   9        6.67        7.10      6.19 o 
  11   1   9      663.91      586.77     32.62 o 
  12   1   9       67.27       64.44     14.54 o 
  13   1   9       57.41       50.42     11.39 o 
  14   1   9       13.88       18.01     20.57 o 
  15   1   9      184.93      233.59     23.08 o 
   0   2   9     4357.17     4631.75     53.95 o 
   1   2   9      339.97      305.41     10.80 o 
   2   2   9       56.67       68.27      5.20 o 
   3   2   9     2821.66     2914.04     31.15 o 
   4   2   9        0.96       -2.30      2.30 o 
   5   2   9        3.42       -0.95      2.57 o 
   6   2   9       39.65       46.04      4.80 o 
   7   2   9       94.58      108.22      8.98 o 
   8   2   9      372.05      365.34     37.09 o 
   9   2   9        1.04        2.60      4.64 o 
  10   2   9      464.40      521.15     80.68 o 
  11   2   9      189.04      195.61     33.22 o 
  12   2   9        7.67       -1.67      6.28 o 
  13   2   9      147.20      123.41     20.66 o 
  14   2   9       45.72       64.64     12.54 o 
   1   3   9     3940.48     4187.33     41.96 o 
   2   3   9     1683.31     1708.55     37.02 o 
   3   3   9     1100.73     1137.06     22.80 o 
   4   3   9      531.20      532.98     15.42 o 
   5   3   9      549.40      558.73     14.04 o 
   6   3   9      613.86      697.01     21.15 o 
   7   3   9      117.90       74.34     16.19 o 
   8   3   9      318.94      300.74     20.21 o 
   9   3   9       81.56       84.59     10.14 o 
  10   3   9       81.16       85.33     10.46 o 
  11   3   9       53.03       32.01     16.20 o 
  12   3   9        0.15        4.56     10.11 o 
  13   3   9       93.05      122.76     21.32 o 
  14   3   9      121.58       76.92     47.58 o 
   0   4   9      338.82       88.19    159.14 o 
   1   4   9      139.92      110.85     10.26 o 
   2   4   9     5382.10     5396.66     53.73 o 
   3   4   9     2093.87     2063.04     29.52 o 
   4   4   9      188.62      171.43      8.62 o 
   5   4   9     1511.47     1509.84     43.78 o 
   6   4   9      119.19      130.09     14.20 o 
   7   4   9      314.90      326.89     22.60 o 
   8   4   9      138.79       20.24     57.64 o 
   9   4   9      770.36      169.07    336.17 o 
  10   4   9       27.85        7.77     12.45 o 
  11   4   9        3.80       -0.96     21.86 o 
  12   4   9       36.87       41.59     18.85 o 
  13   4   9      458.35      504.45     43.02 o 
   1   5   9       19.46       24.33      6.41 o 
   2   5   9      170.46      149.49     11.18 o 
   3   5   9       91.31       93.15      8.32 o 
   4   5   9     1939.37     1901.93     21.94 o 
   5   5   9     2754.54     2742.73     52.25 o 
   6   5   9     1826.71     1705.71     50.23 o 
   7   5   9       69.37       78.16     11.89 o 
   8   5   9        0.12        0.96     12.60 o 
   9   5   9       12.09       12.21      9.25 o 
  10   5   9       47.96       58.67     14.62 o 
  11   5   9      162.87      168.20     24.96 o 
  12   5   9       26.85       15.19     11.30 o 
  13   5   9        3.96       24.53     12.68 o 
   0   6   9      142.60      131.62     15.03 o 
   1   6   9        0.03       -3.31      3.52 o 
   2   6   9      115.40      119.37      9.02 o 
   3   6   9      193.77      262.46     21.52 o 
   4   6   9        4.26        1.68      2.45 o 
   5   6   9       24.37        9.11      6.28 o 
   6   6   9       15.77      204.38     24.32 o 
   7   6   9     1211.04     1266.60     59.56 o 
   8   6   9       53.96       51.53     14.49 o 
   9   6   9       75.07      101.65     36.42 o 
  10   6   9        0.16       -9.23     20.48 o 
  11   6   9      115.25      124.92     22.71 o 
  12   6   9      108.55      126.35     23.42 o 
   1   7   9      394.88      426.77     19.30 o 
   2   7   9      234.06      241.71     14.32 o 
   3   7   9      418.61      443.05     17.67 o 
   4   7   9       17.91        9.96      6.20 o 
   5   7   9      300.09      296.73     19.93 o 
   6   7   9     1070.03      964.94     52.76 o 
   7   7   9       92.94       58.58     15.80 o 
   8   7   9       69.02       60.97     15.30 o 
   9   7   9      289.69      287.35     32.85 o 
  10   7   9       80.42      102.96     20.97 o 
   0   8   9        2.49        6.24      6.29 o 
   1   8   9        6.11        0.59      4.12 o 
   2   8   9      670.70      708.63     31.95 o 
   3   8   9      228.43      216.61     18.26 o 
   4   8   9        2.79      -12.45     13.11 o 
   5   8   9       22.33       11.48      8.64 o 
   6   8   9       79.82       65.16     28.06 o 
   7   8   9       21.52        8.23     10.49 o 
   8   8   9       80.49       48.18     15.72 o 
   1   9   9       87.46       97.28     12.80 o 
   2   9   9       12.37       20.78      9.38 o 
   3   9   9        0.00       -5.62     15.30 o 
   4   9   9      220.51      209.02     25.75 o 
   5   9   9        2.88       -5.75      9.04 o 
   6   9   9       74.18       80.57     24.41 o 
   0   0  10      555.37      573.13     32.81 o 
   1   0  10     4032.66     4162.64     68.67 o 
   2   0  10      598.50      620.34     19.88 o 
   3   0  10        2.62       16.75      5.92 o 
   4   0  10     1197.10     1280.68     30.41 o 
   5   0  10      696.40      773.06     44.54 o 
   6   0  10        0.40        2.73      3.95 o 
   7   0  10     5471.21     5765.41     89.19 o 
   8   0  10       42.99       40.88      8.57 o 
   9   0  10      327.23      331.53     32.95 o 
  10   0  10        8.82        2.74      7.09 o 
  11   0  10       94.62      125.84     22.88 o 
  12   0  10        3.62       -2.21      9.09 o 
  13   0  10      295.64      385.36     41.41 o 
  14   0  10       21.82       27.24     13.51 o 
  15   0  10      500.77      585.00     62.96 o 
   1   1  10      120.84      145.03      8.61 o 
   2   1  10       14.23       10.78      2.79 o 
   3   1  10      163.13      174.28      7.79 o 
   4   1  10      998.48     1105.64     21.38 o 
   5   1  10       14.38       22.06      3.59 o 
   6   1  10       60.99       83.24      7.65 o 
   7   1  10      914.01      955.03     25.33 o 
   8   1  10       47.62       48.60      6.68 o 
   9   1  10        0.17        0.99      6.34 o 
  10   1  10      101.02       98.20     17.06 o 
  11   1  10      102.50       86.97     13.50 o 
  12   1  10       52.46       62.78     11.97 o 
  13   1  10      516.67      530.21     43.93 o 
  14   1  10      164.85      127.19     26.84 o 
  15   1  10        0.53       -7.47      7.47 o 
   0   2  10     4023.48     4306.19     65.38 o 
   1   2  10     1047.87      993.07     20.15 o 
   2   2  10     1225.30     1262.33     21.82 o 
   3   2  10      285.24      302.03     10.83 o 
   4   2  10      169.50      157.39      7.96 o 
   5   2  10     3383.89     3565.31     53.12 o 
   6   2  10      467.74      524.67     17.15 o 
   7   2  10      487.76      485.31     18.88 o 
   8   2  10       60.01       81.88     11.18 o 
   9   2  10       51.49       50.66      8.02 o 
  10   2  10     1208.10     1250.36    113.16 o 
  11   2  10      108.77      101.88     13.76 o 
  12   2  10       34.08       15.41      7.44 o 
  13   2  10       17.06       20.09     15.19 o 
  14   2  10      368.20      423.75     37.57 o 
   1   3  10     1041.83     1116.57     26.90 o 
   2   3  10       22.77       36.99      5.26 o 
   3   3  10      283.27      304.20     12.73 o 
   4   3  10        9.88        7.08      2.94 o 
   5   3  10       29.37       40.57      4.30 o 
   6   3  10      782.75      782.34     31.30 o 
   7   3  10       43.57       37.91      5.09 o 
   8   3  10      548.58      556.00     23.71 o 
   9   3  10       82.70       73.88      9.66 o 
  10   3  10      157.11      151.73     14.00 o 
  11   3  10        1.68      -13.00     13.28 o 
  12   3  10       39.33       57.65     20.26 o 
  13   3  10       31.54       41.91     13.66 o 
  14   3  10      161.16      208.28     29.06 o 
   0   4  10       66.06       57.44     14.55 o 
   1   4  10        8.87        2.87      5.49 o 
   2   4  10     4383.39     4459.78     57.84 o 
   3   4  10       71.79       52.91      5.50 o 
   4   4  10      930.27      884.30     20.76 o 
   5   4  10      549.38      538.30     15.00 o 
   6   4  10        5.73        3.16      8.75 o 
   7   4  10        0.03        0.12      1.76 o 
   8   4  10     1004.69      681.27    284.87 o 
   9   4  10      132.30       97.92     23.48 o 
  10   4  10      150.36      155.84     30.94 o 
  11   4  10      113.46      121.02     27.83 o 
  12   4  10       70.65       69.92     16.97 o 
  13   4  10      170.09      163.34     37.72 o 
   1   5  10      447.91      467.51     18.52 o 
   2   5  10      116.65      118.34     10.52 o 
   3   5  10      353.17      337.71     16.08 o 
   4   5  10      653.24      626.27     26.53 o 
   5   5  10      684.90      697.49     33.57 o 
   6   5  10      417.51       79.86    204.18 o 
   7   5  10      950.82      192.15    457.72 o 
   8   5  10       10.82        9.83     11.36 o 
   9   5  10      152.31      123.83     28.09 o 
  10   5  10        3.11       -2.07     16.23 o 
  11   5  10        3.94       17.64     12.78 o 
  12   5  10      141.20      194.28     27.11 o 
   0   6  10      252.42      274.75     31.57 o 
   1   6  10        7.70        0.39      4.93 o 
   2   6  10       27.99       31.24      5.42 o 
   3   6  10      890.25      882.06     21.72 o 
   4   6  10      453.81      450.94     15.69 o 
   5   6  10     1301.64     1322.44     63.44 o 
   6   6  10     2007.88     2047.41     59.31 o 
   7   6  10       83.06       93.72     20.32 o 
   8   6  10       85.15       67.10     15.70 o 
   9   6  10      189.55      202.04     26.37 o 
  10   6  10       82.62      108.18     20.77 o 
  11   6  10      118.41      135.79     24.48 o 
   1   7  10       28.71       20.34      4.98 o 
   2   7  10      432.57      423.59     19.22 o 
   3   7  10      122.31      120.60     10.01 o 
   4   7  10        4.83       11.27      5.29 o 
   5   7  10       13.94        8.23      6.17 o 
   6   7  10       53.29       50.29     19.87 o 
   7   7  10       26.39       80.25     18.38 o 
   8   7  10        0.10        1.52      8.74 o 
   9   7  10      638.13      788.72     53.38 o 
  10   7  10        8.51        6.65      9.23 o 
   0   8  10      116.32       93.07     21.49 o 
   1   8  10       95.88       94.88     10.27 o 
   2   8  10      394.27      391.63     24.32 o 
   3   8  10      853.01      877.74     52.70 o 
   4   8  10        1.87       -7.95      7.95 o 
   5   8  10        0.07       -5.05      8.12 o 
   6   8  10        0.76        5.66      8.40 o 
   7   8  10      489.34      528.98     95.17 o 
   8   8  10        0.57        5.89     10.61 o 
   1   9  10       28.55       24.26     10.02 o 
   2   9  10      116.76      115.22     18.53 o 
   3   9  10      279.16      287.51     36.51 o 
   4   9  10       13.52       13.96     13.79 o 
   5   9  10       50.96       60.57     16.00 o 
   1   1  11     6291.47     6607.21     57.31 o 
   2   1  11      140.08      154.71      8.14 o 
   3   1  11      998.75     1099.55     19.91 o 
   4   1  11      814.10      798.94     18.97 o 
   5   1  11      105.26      124.76      8.73 o 
   6   1  11      629.75      689.31     21.12 o 
   7   1  11      695.67      718.94     22.71 o 
   8   1  11       76.35       76.21      8.34 o 
   9   1  11      162.01      159.53     16.40 o 
  10   1  11       21.01        7.68      5.98 o 
  11   1  11     1194.65     1191.40     47.57 o 
  12   1  11       10.88        2.10      6.01 o 
  13   1  11      125.20       99.63     15.22 o 
  14   1  11       34.43       32.23     16.11 o 
   0   2  11     3784.49     4001.29     65.60 o 
   1   2  11      635.86      645.00     17.03 o 
   2   2  11     2842.02     2907.28     32.14 o 
   3   2  11      372.65      410.52     15.28 o 
   4   2  11        9.81       19.74      3.70 o 
   5   2  11      135.42      136.34      8.99 o 
   6   2  11        7.53       13.36      3.71 o 
   7   2  11        0.45        2.14      3.67 o 
   8   2  11      111.45      125.54     16.57 o 
   9   2  11        7.83       15.91      6.73 o 
  10   2  11       16.04       18.81      6.78 o 
  11   2  11      122.29      135.15     16.30 o 
  12   2  11      207.91      221.60     20.76 o 
  13   2  11       36.57       46.61     18.76 o 
  14   2  11       85.22       91.74     44.73 o 
   1   3  11       49.01       27.89      7.30 o 
   2   3  11      598.22      593.29     18.63 o 
   3   3  11       17.48       12.70      4.12 o 
   4   3  11       16.15       16.33      4.81 o 
   5   3  11       34.86       20.06      3.85 o 
   6   3  11      210.58      209.94     12.56 o 
   7   3  11      213.79      192.52     11.14 o 
   8   3  11       13.54        9.70      4.57 o 
   9   3  11      915.85      918.33     28.11 o 
  10   3  11      139.10      164.32     15.15 o 
  11   3  11      700.00      590.31     57.56 o 
  12   3  11      213.97      223.00     36.77 o 
  13   3  11        1.37        5.26     11.69 o 
  14   3  11      129.17      179.93     27.12 o 
   0   4  11      628.22      565.22     27.38 o 
   1   4  11      386.40      403.67     18.74 o 
   2   4  11       36.97       20.04      4.07 o 
   3   4  11        5.21        3.84      3.88 o 
   4   4  11      307.62      306.98     14.85 o 
   5   4  11       65.07       52.88      6.30 o 
   6   4  11       11.56        3.96      2.14 o 
   7   4  11     1197.47     1143.58     48.57 o 
   8   4  11      461.63      506.44     49.88 o 
   9   4  11      205.84      240.68     36.11 o 
  10   4  11     1623.34     1747.97     98.61 o 
  11   4  11        0.13       -0.11     10.46 o 
  12   4  11       46.12        7.44     13.83 o 
  13   4  11        0.40        1.62     10.37 o 
   1   5  11       41.89       41.32      7.49 o 
   2   5  11      515.84      555.32     22.38 o 
   3   5  11       14.41       20.09      5.38 o 
   4   5  11     3064.71     2983.21     44.83 o 
   5   5  11      706.75      685.24     15.10 o 
   6   5  11     1264.44     1204.94     63.66 o 
   7   5  11       55.35       38.29      9.94 o 
   8   5  11       21.42       12.80     13.27 o 
   9   5  11       22.34       33.53     18.60 o 
  10   5  11      187.08      257.13     40.92 o 
  11   5  11       12.60       23.44     12.81 o 
  12   5  11        6.30       18.43     25.92 o 
   0   6  11       21.26        6.74     10.78 o 
   1   6  11      691.85      726.49     28.02 o 
   2   6  11      277.83      290.86     15.18 o 
   3   6  11      267.62      257.48     14.31 o 
   4   6  11       21.82       16.37      3.04 o 
   5   6  11      160.08      142.13     17.04 o 
   6   6  11       48.22       40.49      9.99 o 
   7   6  11        8.61       16.32     16.87 o 
   8   6  11      417.44      451.36     37.75 o 
   9   6  11        3.21       17.12     10.63 o 
  10   6  11       10.64       11.37     15.31 o 
  11   6  11       42.94       55.47     17.16 o 
   1   7  11       14.88        6.74      4.04 o 
   2   7  11       39.68       40.37      6.66 o 
   3   7  11       22.45       20.31      6.18 o 
   4   7  11       53.37       46.83      9.19 o 
   5   7  11       54.40       54.38      9.83 o 
   6   7  11     1060.13      941.68     70.83 o 
   7   7  11      617.91      601.74     45.89 o 
   8   7  11       15.50        3.83     11.23 o 
   9   7  11      163.71      177.32     26.51 o 
  10   7  11       91.29      144.65     26.42 o 
   0   8  11      716.62      775.11     40.05 o 
   1   8  11      814.50      881.10     29.83 o 
   2   8  11      740.02      753.66     34.10 o 
   3   8  11      214.33      229.29     19.40 o 
   4   8  11       31.20       52.16     14.32 o 
   5   8  11       71.10       79.91     17.47 o 
   6   8  11       34.96       40.86     13.02 o 
   7   8  11      301.22      276.10     31.13 o 
   8   8  11       19.20        8.04     22.85 o 
   1   9  11       35.80       34.50     11.58 o 
   2   9  11        0.08        0.34      7.20 o 
   3   9  11      240.60      255.56     36.43 o 
   4   9  11      257.46      259.15     28.84 o 
   5   9  11       19.77       20.35     13.84 o 
   0   0  12       21.27       14.97      9.01 o 
   1   0  12     1768.74     1821.24     36.59 o 
   2   0  12     6228.72     6362.71     69.31 o 
   3   0  12       79.14      112.57     20.68 o 
   4   0  12       94.11       89.08     11.32 o 
   5   0  12      697.74      705.05     42.23 o 
   6   0  12       63.12       51.81      9.33 o 
   7   0  12       58.25       57.08     10.15 o 
   8   0  12      168.76      174.03     30.81 o 
   9   0  12        0.19       -5.87      9.91 o 
  10   0  12      330.86      307.18     33.73 o 
  11   0  12      724.00      698.05     53.01 o 
  12   0  12       35.90       29.30     12.27 o 
  13   0  12      128.20      115.75     24.47 o 
  14   0  12      137.17      122.68     25.97 o 
   1   1  12      622.45      676.11     16.03 o 
   2   1  12      453.28      565.91     17.80 o 
   3   1  12       34.10       31.29      4.25 o 
   4   1  12      937.99     1040.89     24.76 o 
   5   1  12       97.88      133.06      9.46 o 
   6   1  12      176.04      178.34     11.21 o 
   7   1  12       28.11       27.66      4.85 o 
   8   1  12       69.22       63.35      8.60 o 
   9   1  12        0.54        2.97      7.78 o 
  10   1  12      223.55      203.59     19.86 o 
  11   1  12      135.69      151.84     17.73 o 
  12   1  12       74.71       57.63     11.80 o 
  13   1  12      133.29      137.43     18.09 o 
  14   1  12        2.43      -14.42     14.42 o 
   0   2  12      904.01      954.99     40.89 o 
   1   2  12     3838.97     3997.89     39.30 o 
   2   2  12     2181.02     2236.34     29.46 o 
   3   2  12       97.87      136.33      8.98 o 
   4   2  12     1176.57     1136.91     25.16 o 
   5   2  12      124.58      128.89      9.62 o 
   6   2  12       71.09       64.27      7.47 o 
   7   2  12       21.65       14.71      4.55 o 
   8   2  12        0.01        0.63      3.16 o 
   9   2  12        8.09        6.93      6.97 o 
  10   2  12      727.23      710.37     49.89 o 
  11   2  12       53.01       51.43     10.92 o 
  12   2  12      379.39      387.03     34.46 o 
  13   2  12       18.34        8.55     11.67 o 
  14   2  12       33.02        7.46     14.24 o 
   1   3  12        4.38        4.52      3.01 o 
   2   3  12       90.82       87.48     10.41 o 
   3   3  12      650.61      668.98     23.19 o 
   4   3  12      524.95      510.36     19.82 o 
   5   3  12       27.30       24.03      3.82 o 
   6   3  12      778.65      756.11     22.89 o 
   7   3  12        0.18        0.21      3.46 o 
   8   3  12      366.49      393.93     17.01 o 
   9   3  12       34.97       41.06     20.68 o 
  10   3  12        0.02        0.73      4.78 o 
  11   3  12      192.10      193.74     34.38 o 
  12   3  12       92.96       70.15     22.57 o 
  13   3  12        4.49        6.97     13.13 o 
  14   3  12       84.65      148.02     24.63 o 
   0   4  12     1556.01     1458.27     45.42 o 
   1   4  12      569.44      622.19     21.25 o 
   2   4  12      112.76      124.48     11.01 o 
   3   4  12       84.08       86.56      9.25 o 
   4   4  12      502.69      467.01     19.23 o 
   5   4  12      394.43      387.92     16.84 o 
   6   4  12     2029.62     2005.02     41.16 o 
   7   4  12      413.51      385.45     43.76 o 
   8   4  12      646.99      797.22     63.35 o 
   9   4  12       47.38       40.87     18.03 o 
  10   4  12      424.34      429.83     49.85 o 
  11   4  12       57.34       53.62     21.47 o 
  12   4  12      160.03      185.11     36.02 o 
  13   4  12      226.59      253.38     31.55 o 
   1   5  12       47.03       39.82      6.52 o 
   2   5  12      345.99      342.27     22.59 o 
   3   5  12      225.51      243.39     14.78 o 
   4   5  12      357.53      346.82     16.56 o 
   5   5  12      680.58      655.66     19.37 o 
   6   5  12      186.08      178.59     19.05 o 
   7   5  12       21.29       -0.10     11.65 o 
   8   5  12       19.36       25.85     15.72 o 
   9   5  12      215.48      240.13     38.89 o 
  10   5  12       51.96       20.16     17.53 o 
  11   5  12       14.90       22.44     17.44 o 
  12   5  12       15.52        2.58     11.04 o 
   0   6  12     7408.59     7658.84    162.48 o 
   1   6  12      489.08      501.52     23.78 o 
   2   6  12      195.30      212.54     15.27 o 
   3   6  12      132.08      132.45     11.24 o 
   4   6  12     2249.65     2254.40     30.23 o 
   5   6  12       15.94        0.70      6.59 o 
   6   6  12      211.33      272.24     34.25 o 
   7   6  12     3022.46     3121.70    132.31 o 
   8   6  12       62.96       60.91     20.91 o 
   9   6  12        9.12       11.66     10.06 o 
  10   6  12      172.14      199.69     28.30 o 
  11   6  12        0.14       -1.13     27.10 o 
   1   7  12       74.65       83.87      9.67 o 
   2   7  12      194.47      186.84     22.76 o 
   3   7  12        0.34        1.75      3.82 o 
   4   7  12        2.63       -4.40      9.95 o 
   5   7  12       73.01       63.88     10.39 o 
   6   7  12      117.97      128.86     21.54 o 
   7   7  12      360.30      371.57     34.98 o 
   8   7  12      549.94      524.00     42.88 o 
   9   7  12      119.29      141.83     24.62 o 
  10   7  12       17.81       37.28     14.79 o 
   0   8  12      122.32      124.36     17.04 o 
   1   8  12       54.05       55.33      8.33 o 
   2   8  12      377.32      399.25     29.34 o 
   3   8  12        6.50        5.99     10.58 o 
   4   8  12        0.03       27.61     15.28 o 
   5   8  12      211.00      187.79     24.97 o 
   6   8  12       13.81       12.30      9.21 o 
   7   8  12       36.36        2.29     19.10 o 
   8   8  12      446.53      444.80     41.18 o 
   1   9  12        1.69       -8.90      8.90 o 
   2   9  12      332.67      321.21     33.98 o 
   3   9  12      183.65      195.76     24.09 o 
   4   9  12       84.94       60.41     24.16 o 
   1   1  13      251.45      281.02     10.94 o 
   2   1  13     1627.42     1685.81     31.76 o 
   3   1  13     2356.82     2543.27     35.65 o 
   4   1  13      631.70      660.01     20.52 o 
   5   1  13      155.89      176.75     12.95 o 
   6   1  13      169.51      197.24     12.10 o 
   7   1  13       22.04       30.63      6.76 o 
   8   1  13     1327.26     1364.64     37.82 o 
   9   1  13       21.30       12.28      5.49 o 
  10   1  13        9.58       15.10      7.20 o 
  11   1  13       40.01       57.36     32.06 o 
  12   1  13       51.96       43.21     10.50 o 
  13   1  13       15.85       -0.02     16.59 o 
  14   1  13        2.14       -9.96     11.16 o 
   0   2  13      724.65      792.48     31.88 o 
   1   2  13     1495.94     1638.08     28.48 o 
   2   2  13       27.66       21.32      3.54 o 
   3   2  13      936.66      923.37     21.57 o 
   4   2  13        7.64        3.62      3.43 o 
   5   2  13      248.83      202.10     12.96 o 
   6   2  13      285.15      317.70     16.33 o 
   7   2  13      378.56      365.95     16.26 o 
   8   2  13     1005.22      931.42     30.11 o 
   9   2  13       30.20       14.40      5.56 o 
  10   2  13        3.18        2.33      6.02 o 
  11   2  13       81.65       64.41     12.26 o 
  12   2  13       10.77       -2.61      8.52 o 
  13   2  13       18.40       -9.43     13.88 o 
  14   2  13        6.52      -19.97     19.97 o 
   1   3  13      308.62      331.12     15.18 o 
   2   3  13      530.65      567.64     19.80 o 
   3   3  13       48.58       50.28      7.63 o 
   4   3  13        0.15        2.70      3.58 o 
   5   3  13       76.01       73.94      7.03 o 
   6   3  13      611.71      599.10     20.96 o 
   7   3  13      111.24      116.22      8.69 o 
   8   3  13     1651.39     1776.14     37.10 o 
   9   3  13      710.97      755.61     32.00 o 
  10   3  13       10.00        6.86      5.59 o 
  11   3  13       37.34       14.25     14.38 o 
  12   3  13       72.70       45.72     18.89 o 
  13   3  13       27.01       36.22     15.85 o 
   0   4  13      149.56      164.19     13.50 o 
   1   4  13       21.48       15.13      4.92 o 
   2   4  13      818.67      831.80     28.03 o 
   3   4  13      536.31      585.11     23.06 o 
   4   4  13       29.25       31.84      6.12 o 
   5   4  13       42.40       40.44      6.49 o 
   6   4  13     1299.53     1317.95     36.32 o 
   7   4  13     1396.06     1414.15     45.48 o 
   8   4  13        9.65        6.05      6.01 o 
   9   4  13       19.43       35.42     17.67 o 
  10   4  13      109.36      117.86     28.66 o 
  11   4  13        0.96       -0.11     13.62 o 
  12   4  13       49.13       29.48     19.42 o 
  13   4  13        1.64       -0.13     13.69 o 
   1   5  13      154.95      149.66     13.33 o 
   2   5  13       19.60       21.86      5.41 o 
   3   5  13       92.99      100.33      9.28 o 
   4   5  13      295.98      295.35     16.15 o 
   5   5  13       15.65       13.87      3.81 o 
   6   5  13     1018.48     1054.05     45.57 o 
   7   5  13      573.94      538.91     53.92 o 
   8   5  13      250.18      218.50     36.26 o 
   9   5  13      385.33      408.09     49.73 o 
  10   5  13      639.30      768.19     69.82 o 
  11   5  13       20.28      -19.17     19.17 o 
  12   5  13       86.35       79.85     19.02 o 
   0   6  13       57.18       39.42     10.40 o 
   1   6  13        6.01        1.52      6.57 o 
   2   6  13      123.38      122.29     12.27 o 
   3   6  13      261.61      271.47     17.25 o 
   4   6  13      197.07      174.46     28.20 o 
   5   6  13     1186.73     1175.16     83.82 o 
   6   6  13        2.39        4.00      7.39 o 
   7   6  13       52.90       77.09     25.90 o 
   8   6  13        3.13       10.91     14.43 o 
   9   6  13        2.81        3.91     14.57 o 
  10   6  13      307.57      268.93     37.17 o 
  11   6  13       91.23       99.13     23.48 o 
   1   7  13      143.78      139.73     13.89 o 
   2   7  13      168.57      156.87     14.16 o 
   3   7  13       35.70       17.57      5.59 o 
   4   7  13        2.05        0.77      7.04 o 
   5   7  13       77.51       72.42     15.61 o 
   6   7  13      248.71      257.26     40.79 o 
   7   7  13      235.45      228.65     28.45 o 
   8   7  13       60.00       46.81     15.31 o 
   9   7  13      286.43      331.16     36.44 o 
   0   8  13       18.91       -0.24     22.48 o 
   1   8  13        5.69       14.78      7.03 o 
   2   8  13        0.66       -7.02      7.02 o 
   3   8  13       23.51        9.59      8.86 o 
   4   8  13      254.42      253.15     48.37 o 
   5   8  13       11.01       20.22     10.99 o 
   6   8  13       20.85       -8.61      9.44 o 
   7   8  13      244.13      247.50     30.70 o 
   1   9  13      709.32      658.69     41.83 o 
   2   9  13       49.09       57.13     20.38 o 
   3   9  13        7.60       -9.84      9.84 o 
   4   9  13        3.73      -11.94     11.94 o 
   0   0  14     1254.32     1277.22     57.93 o 
   1   0  14     1192.86     1210.67     34.67 o 
   2   0  14       89.70       94.36     12.75 o 
   3   0  14     1880.00     1959.38     50.69 o 
   4   0  14      719.74      680.73     30.57 o 
   5   0  14      207.59      198.79     14.55 o 
   6   0  14      231.57      221.28     18.87 o 
   7   0  14     2172.36     2479.57     63.74 o 
   8   0  14        6.67        6.08      9.41 o 
   9   0  14     1013.88     1077.27     61.66 o 
  10   0  14      257.16      276.86     33.23 o 
  11   0  14        5.95        2.07     10.15 o 
  12   0  14      715.82      738.69     57.51 o 
  13   0  14      859.20      849.89     62.89 o 
  14   0  14      348.45      357.67     43.27 o 
   1   1  14      174.88      177.65      9.16 o 
   2   1  14     1809.97     1944.04     35.43 o 
   3   1  14      996.33      988.53     23.19 o 
   4   1  14      322.74      378.98     16.28 o 
   5   1  14      302.07      304.63     14.96 o 
   6   1  14      100.75       88.30      8.57 o 
   7   1  14      397.58      403.60     32.29 o 
   8   1  14        0.00       -1.18      5.43 o 
   9   1  14       49.57       68.37      9.55 o 
  10   1  14       81.65       76.35     13.72 o 
  11   1  14       46.42       46.16     16.24 o 
  12   1  14        0.43        0.52      5.69 o 
  13   1  14       13.75       32.32     10.91 o 
  14   1  14        3.34       12.03     13.72 o 
   0   2  14     2552.26     2808.14     91.57 o 
   1   2  14       25.57       20.05      4.13 o 
   2   2  14     1552.40     1595.79     30.91 o 
   3   2  14      139.13      138.19      9.02 o 
   4   2  14        8.50        2.07      3.27 o 
   5   2  14     1252.20     1217.78     33.02 o 
   6   2  14       16.45        7.97      3.90 o 
   7   2  14      805.52      762.72     26.94 o 
   8   2  14       69.54       63.37      8.76 o 
   9   2  14     2554.20     2476.91     51.42 o 
  10   2  14        6.26        1.58      9.54 o 
  11   2  14      259.87      245.35     22.25 o 
  12   2  14       18.68        6.47     10.64 o 
  13   2  14      156.60      152.08     31.01 o 
  14   2  14       21.44       11.80     12.76 o 
   1   3  14      124.27      110.24      8.64 o 
   2   3  14      527.08      566.25     20.52 o 
   3   3  14      402.41      432.67     18.06 o 
   4   3  14        1.27        2.04      3.37 o 
   5   3  14      269.51      253.98     12.93 o 
   6   3  14       91.49       80.84      7.78 o 
   7   3  14       70.17       66.89     10.18 o 
   8   3  14      228.09      242.17     14.54 o 
   9   3  14        7.13        2.96      5.50 o 
  10   3  14      316.34      359.93     23.60 o 
  11   3  14       35.31       43.74     18.07 o 
  12   3  14       21.49       20.19     14.11 o 
  13   3  14        9.46      -19.54     19.54 o 
   0   4  14     2973.45     3103.77     69.32 o 
   1   4  14       80.30       73.72      7.32 o 
   2   4  14       63.94       68.69      7.32 o 
   3   4  14     1175.34     1174.59     33.73 o 
   4   4  14       79.91       70.19      9.36 o 
   5   4  14        0.11       -3.89      3.89 o 
   6   4  14     1625.72     1650.17     37.49 o 
   7   4  14      158.76      144.56     21.11 o 
   8   4  14      298.82      253.35     37.55 o 
   9   4  14     1039.30      997.88     73.95 o 
  10   4  14      141.96      176.23     32.99 o 
  11   4  14      133.17      109.05     26.50 o 
  12   4  14        3.40        8.60     11.77 o 
  13   4  14        3.54      -17.35     17.35 o 
   1   5  14      216.56      206.02     13.65 o 
   2   5  14        0.58       -1.31      6.19 o 
   3   5  14      269.96      263.77     16.60 o 
   4   5  14     1579.60     1547.92     37.81 o 
   5   5  14      325.99      352.35     15.34 o 
   6   5  14       38.52       44.24     10.20 o 
   7   5  14      355.61      308.41     41.48 o 
   8   5  14       20.82       -0.95     13.95 o 
   9   5  14      147.69      144.20     30.49 o 
  10   5  14        6.30        7.82     14.94 o 
  11   5  14       68.52       67.29     24.98 o 
  12   5  14       44.75       58.31     26.49 o 
   0   6  14     1165.05     1155.60     61.94 o 
   1   6  14      136.00      135.53     12.98 o 
   2   6  14      156.40      206.73     15.84 o 
   3   6  14      693.77      707.52     27.33 o 
   4   6  14      315.41      320.81     26.41 o 
   5   6  14      130.49      139.89     19.10 o 
   6   6  14      798.83      817.28     42.06 o 
   7   6  14      461.99      560.11     58.54 o 
   8   6  14      380.50      373.76     49.61 o 
   9   6  14       25.89        2.12     12.73 o 
  10   6  14        6.83       -5.82     14.63 o 
  11   6  14        1.05      -13.67     13.67 o 
   1   7  14      700.44      744.18     41.62 o 
   2   7  14      356.36      403.70     31.01 o 
   3   7  14       16.05       -9.36      9.36 o 
   4   7  14      759.64      812.22     43.35 o 
   5   7  14      211.47      203.55     22.39 o 
   6   7  14      295.74      314.26     44.98 o 
   7   7  14      158.68      165.55     34.22 o 
   8   7  14       38.39       38.43     23.37 o 
   9   7  14       12.49        8.81     26.72 o 
   0   8  14     1025.12      990.55     47.54 o 
   1   8  14      106.40       94.68     13.62 o 
   2   8  14       48.29       37.88      9.81 o 
   3   8  14       42.77       31.47      8.13 o 
   4   8  14      137.41      108.21     19.32 o 
   5   8  14       85.53       45.16     14.66 o 
   6   8  14       33.17       40.15     12.54 o 
   7   8  14       49.49       86.04     25.28 o 
   1   9  14      615.77      607.86     41.05 o 
   2   9  14       18.87      -10.19     10.19 o 
   3   9  14       82.76       74.17     15.89 o 
   1   1  15        0.62        1.18      3.27 o 
   2   1  15      325.22      315.81     15.09 o 
   3   1  15      406.96      460.35     16.47 o 
   4   1  15     1198.87     1220.66     29.85 o 
   5   1  15       17.38        9.17      4.05 o 
   6   1  15      338.93      334.73     18.77 o 
   7   1  15        0.45       -4.54      4.54 o 
   8   1  15      377.68      305.54     18.98 o 
   9   1  15     1000.25      905.36     40.86 o 
  10   1  15      608.13      557.13     39.09 o 
  11   1  15       58.50       37.56     10.52 o 
  12   1  15      192.81      172.21     20.23 o 
  13   1  15       18.57       38.09      9.95 o 
  14   1  15       37.47       56.81     20.36 o 
   0   2  15     1244.42     1344.46     44.30 o 
   1   2  15      516.02      516.70     18.37 o 
   2   2  15      116.27      124.82      8.97 o 
   3   2  15      332.31      298.60     13.44 o 
   4   2  15      731.65      721.05     22.62 o 
   5   2  15      403.76      361.42     16.37 o 
   6   2  15      545.78      541.99     22.85 o 
   7   2  15      543.87      548.83     23.35 o 
   8   2  15      930.64      885.86     30.67 o 
   9   2  15       41.30       54.40      8.39 o 
  10   2  15      254.08      264.37     22.41 o 
  11   2  15        0.97        0.72      8.27 o 
  12   2  15        0.41      -13.00     16.32 o 
  13   2  15        0.52       17.73     15.22 o 
   1   3  15      320.23      319.65     13.27 o 
   2   3  15     1929.61     1864.58     42.88 o 
   3   3  15     1007.61     1132.58     29.61 o 
   4   3  15      408.80      438.47     16.04 o 
   5   3  15      122.86      111.75      8.49 o 
   6   3  15       86.01       83.09      9.08 o 
   7   3  15       13.10       11.63      4.85 o 
   8   3  15      551.82      513.27     21.85 o 
   9   3  15      224.65      239.87     19.70 o 
  10   3  15       59.51       68.81     11.16 o 
  11   3  15        0.47      -14.57     14.57 o 
  12   3  15       47.07       26.70     17.58 o 
  13   3  15       13.15       -5.68     12.46 o 
   0   4  15      182.17      216.71     19.48 o 
   1   4  15      593.31      586.91     22.19 o 
   2   4  15     1268.73     1276.58     37.04 o 
   3   4  15       96.69      111.38     11.70 o 
   4   4  15      186.58      185.77     14.25 o 
   5   4  15      208.40      192.83     13.94 o 
   6   4  15     1410.74     1460.30     43.22 o 
   7   4  15      126.07      131.49     13.21 o 
   8   4  15     1079.56      917.44     69.30 o 
   9   4  15       13.26        7.42     11.71 o 
  10   4  15      141.74      120.32     26.85 o 
  11   4  15       15.35      -16.01     16.01 o 
  12   4  15       31.37       24.06     17.29 o 
   1   5  15     1281.86     1312.59     39.30 o 
   2   5  15      754.47      723.87     28.75 o 
   3   5  15        3.70        1.86      6.42 o 
   4   5  15        0.48       -1.23      4.71 o 
   5   5  15       11.19        7.29      4.12 o 
   6   5  15      253.11      316.15     29.41 o 
   7   5  15      263.70      243.28     37.31 o 
   8   5  15       78.34       86.98     25.74 o 
   9   5  15       16.02       22.82     17.62 o 
  10   5  15       29.06        2.45     16.02 o 
  11   5  15      101.02      107.99     29.00 o 
  12   5  15       24.31      -15.19     15.19 o 
   0   6  15      412.18      480.34     46.32 o 
   1   6  15      140.77      143.84     14.03 o 
   2   6  15       21.86       16.95      5.68 o 
   3   6  15       58.61       77.21     14.02 o 
   4   6  15      237.99      248.55     46.63 o 
   5   6  15      132.42      115.08     17.01 o 
   6   6  15       14.74       12.11      9.58 o 
   7   6  15        8.49       30.84     19.98 o 
   8   6  15      136.63      137.11     32.25 o 
   9   6  15       90.57       67.26     24.51 o 
  10   6  15        4.91       -1.89     19.93 o 
   1   7  15     1545.17     1566.86     61.37 o 
   2   7  15       36.40       54.17     18.76 o 
   3   7  15        1.44       -7.82      8.19 o 
   4   7  15      192.28      166.36     20.69 o 
   5   7  15      487.22      489.44     34.40 o 
   6   7  15      184.60      193.31     21.99 o 
   7   7  15        3.75       23.82     16.59 o 
   8   7  15       12.91       32.03     19.39 o 
   9   7  15       76.08       82.43     18.15 o 
   0   8  15      232.98      216.60     23.11 o 
   1   8  15      202.86      222.30     20.74 o 
   2   8  15      271.92      295.86     23.02 o 
   3   8  15        2.38       -5.72      5.85 o 
   4   8  15      274.13      302.57     31.41 o 
   5   8  15       37.25       33.02     25.13 o 
   6   8  15      523.82      472.49     46.92 o 
   7   8  15       20.39       26.21     12.65 o 
   1   9  15        3.48       16.78     16.96 o 
   2   9  15        1.38        8.09     13.61 o 
   3   9  15       65.15       68.42     15.79 o 
   0   0  16    16219.70    17102.59    224.96 o 
   1   0  16    10584.87    10905.74    170.23 o 
   2   0  16        0.33        4.06      4.55 o 
   3   0  16      325.75      315.59     22.14 o 
   4   0  16      149.56      129.67     12.39 o 
   5   0  16      704.84      653.07     51.32 o 
   6   0  16     2219.49     1965.71     65.77 o 
   7   0  16     1055.75      991.48     58.47 o 
   8   0  16       24.13       52.47     15.35 o 
   9   0  16      135.70      111.52     22.60 o 
  10   0  16      314.30      283.36     34.27 o 
  11   0  16       39.23       19.37     12.41 o 
  12   0  16      120.63      131.99     26.15 o 
  13   0  16       55.98       44.14     16.69 o 
  14   0  16       30.09       40.31     16.77 o 
   1   1  16       77.90       72.45      6.70 o 
   2   1  16      158.48      149.43     11.14 o 
   3   1  16      308.34      294.18     12.68 o 
   4   1  16       32.16       42.15      5.87 o 
   5   1  16      247.49      264.53     21.16 o 
   6   1  16        0.64        3.40      4.08 o 
   7   1  16      216.78      224.48     16.28 o 
   8   1  16       94.31       71.78     10.21 o 
   9   1  16       21.47       15.47     11.46 o 
  10   1  16       67.43       48.11     15.92 o 
  11   1  16        4.36       -3.89     13.25 o 
  12   1  16       82.02       49.74     11.52 o 
  13   1  16       69.20       34.14     16.17 o 
  14   1  16       32.23       -8.25     11.07 o 
   0   2  16      419.56      481.52     27.73 o 
   1   2  16       38.86       46.40      5.99 o 
   2   2  16        7.57        4.27      3.50 o 
   3   2  16      423.95      426.90     16.32 o 
   4   2  16      150.43      154.92     10.25 o 
   5   2  16        2.03       12.43      5.18 o 
   6   2  16      536.73      516.29     23.08 o 
   7   2  16        0.00        4.52      4.48 o 
   8   2  16     1580.33     1607.96     42.21 o 
   9   2  16       63.38       70.84     12.38 o 
  10   2  16      193.11      239.45     22.04 o 
  11   2  16      113.21       96.51     14.70 o 
  12   2  16      432.80      321.71     43.27 o 
  13   2  16       37.24        6.74     13.45 o 
   1   3  16      206.40      234.30     15.03 o 
   2   3  16      209.27      257.39     14.96 o 
   3   3  16        0.36        2.87      5.87 o 
   4   3  16      461.26      418.07     17.88 o 
   5   3  16     2061.85     2005.02     38.61 o 
   6   3  16        1.34        2.05      4.35 o 
   7   3  16      382.79      378.39     19.28 o 
   8   3  16       33.13       44.97      7.36 o 
   9   3  16      381.00      427.42     26.71 o 
  10   3  16      104.93       92.67     15.62 o 
  11   3  16       28.86        6.96     12.72 o 
  12   3  16       20.38       37.70     18.79 o 
  13   3  16        0.33        0.75     13.21 o 
   0   4  16     2547.13     2674.23     67.96 o 
   1   4  16       19.22       21.70      6.17 o 
   2   4  16      215.68      222.96     16.37 o 
   3   4  16      104.27      111.20     11.59 o 
   4   4  16      839.98      796.34     29.57 o 
   5   4  16      456.08      447.49     21.90 o 
   6   4  16      386.68      425.74     24.48 o 
   7   4  16       50.96       33.19     16.14 o 
   8   4  16      490.10      488.74     53.08 o 
   9   4  16      341.04      352.40     45.20 o 
  10   4  16      101.59      122.21     29.64 o 
  11   4  16        5.32      -10.54     12.92 o 
  12   4  16       42.12       58.92     20.34 o 
   1   5  16        0.07        2.01      6.18 o 
   2   5  16       10.41       13.88      6.68 o 
   3   5  16       40.79       36.25      7.71 o 
   4   5  16        0.45        1.90      4.35 o 
   5   5  16        6.02       16.01      9.12 o 
   6   5  16       19.74       11.31      8.65 o 
   7   5  16      461.98      473.45     52.19 o 
   8   5  16      262.89      302.05     43.29 o 
   9   5  16      791.49      798.32     70.96 o 
  10   5  16      278.47      258.10     43.21 o 
  11   5  16      124.29      128.84     30.55 o 
   0   6  16        7.72       19.58     13.20 o 
   1   6  16      107.11      118.64     18.22 o 
   2   6  16       17.64       31.05      8.84 o 
   3   6  16       18.51       22.78      9.98 o 
   4   6  16       90.05      106.04     16.83 o 
   5   6  16       31.91       31.74     24.00 o 
   6   6  16      577.50      569.70     37.19 o 
   7   6  16      220.32      270.84     42.01 o 
   8   6  16      354.93      402.59     52.52 o 
   9   6  16      519.44      609.76     66.08 o 
  10   6  16       12.96        4.11     12.03 o 
   1   7  16      103.99       98.41     17.33 o 
   2   7  16       12.80       28.91     11.25 o 
   3   7  16       16.30       14.70     10.20 o 
   4   7  16      472.25      455.87     33.94 o 
   5   7  16      303.10      325.34     28.95 o 
   6   7  16       77.05      102.01     21.93 o 
   7   7  16        0.44        2.03     11.05 o 
   8   7  16        0.49      -19.93     19.93 o 
   0   8  16       68.69       76.35     14.42 o 
   1   8  16       16.12       17.40      6.96 o 
   2   8  16       74.36       79.79     12.52 o 
   3   8  16      105.44      101.02     14.51 o 
   4   8  16      149.57      181.74     25.04 o 
   5   8  16       41.38       20.09     27.78 o 
   6   8  16      449.16      443.67     40.43 o 
   1   9  16       46.42       39.27     12.67 o 
   1   1  17       35.84       35.04      5.00 o 
   2   1  17        4.97        9.89      4.29 o 
   3   1  17      684.11      717.88     21.80 o 
   4   1  17      215.09      205.58     18.41 o 
   5   1  17     1232.43     1210.28     36.33 o 
   6   1  17     1514.77     1529.90     48.67 o 
   7   1  17      228.93      208.01     16.37 o 
   8   1  17        2.63       10.21     11.41 o 
   9   1  17      296.09      251.92     22.94 o 
  10   1  17      114.40       99.08     15.33 o 
  11   1  17      750.59      754.71     63.54 o 
  12   1  17        9.12        6.17     10.29 o 
  13   1  17       35.33       25.83     15.36 o 
   0   2  17      230.32      221.53     24.26 o 
   1   2  17      473.36      471.05     17.18 o 
   2   2  17      597.29      614.55     26.35 o 
   3   2  17        5.48        6.64      4.50 o 
   4   2  17      141.34      143.50     11.28 o 
   5   2  17       25.52       18.58      5.50 o 
   6   2  17      228.68      209.36     22.95 o 
   7   2  17      365.30      341.00     19.76 o 
   8   2  17      487.60      487.75     24.12 o 
   9   2  17      549.12      574.36     44.34 o 
  10   2  17       10.88       16.71     10.47 o 
  11   2  17       57.38       43.11     11.02 o 
  12   2  17        3.95      -16.43     16.43 o 
  13   2  17        7.37       -8.37     13.55 o 
   1   3  17       35.27       37.27      6.83 o 
   2   3  17       64.77       75.44     11.14 o 
   3   3  17     1819.18     1783.42     45.32 o 
   4   3  17     1198.80     1224.80     31.35 o 
   5   3  17     2011.15     1960.30     39.54 o 
   6   3  17      435.46      430.88     20.94 o 
   7   3  17      604.45      604.56     24.84 o 
   8   3  17       84.52       71.40     11.81 o 
   9   3  17      275.07      295.70     23.05 o 
  10   3  17        2.58      -13.46     13.46 o 
  11   3  17      165.91      179.64     34.20 o 
  12   3  17       38.84       32.78     19.75 o 
  13   3  17        6.25      -16.49     16.49 o 
   0   4  17        3.63       10.37      7.90 o 
   1   4  17        0.03        2.16      5.93 o 
   2   4  17      627.84      645.29     28.03 o 
   3   4  17     1556.85     1530.24     42.49 o 
   4   4  17      429.45      443.68     22.98 o 
   5   4  17      279.81      276.95     19.34 o 
   6   4  17      294.70      289.21     21.73 o 
   7   4  17      226.52      191.36     33.01 o 
   8   4  17        0.04       -8.36     14.72 o 
   9   4  17       21.30       14.36     14.21 o 
  10   4  17        0.09        3.38     13.55 o 
  11   4  17      164.29      167.45     34.45 o 
  12   4  17       79.96      125.96     32.16 o 
   1   5  17      495.99      453.83     24.67 o 
   2   5  17     1139.92     1116.77     37.56 o 
   3   5  17       79.78       64.48      9.34 o 
   4   5  17      103.22       75.30     10.04 o 
   5   5  17      104.93      102.67     16.23 o 
   6   5  17        0.09       -3.08      8.94 o 
   7   5  17      188.62      175.74     33.76 o 
   8   5  17      182.99      165.92     33.53 o 
   9   5  17       70.62       57.65     21.76 o 
  10   5  17        0.25        9.58     11.97 o 
  11   5  17      133.88      191.13     39.31 o 
   0   6  17      107.08      107.55     23.82 o 
   1   6  17     1010.51     1083.72     50.75 o 
   2   6  17        1.94        2.90      7.21 o 
   3   6  17        1.36        3.34      7.33 o 
   4   6  17        0.94        6.45      7.66 o 
   5   6  17      363.68      337.58     29.56 o 
   6   6  17      322.74      344.23     29.87 o 
   7   6  17      165.76      209.16     38.98 o 
   8   6  17      136.44      144.52     32.98 o 
   9   6  17       39.46       30.36     18.04 o 
  10   6  17        3.55       21.10     20.27 o 
   1   7  17       48.64       58.17     13.62 o 
   2   7  17      701.61      650.63     41.43 o 
   3   7  17       12.98       23.11      9.59 o 
   4   7  17      358.13      359.45     30.94 o 
   5   7  17      176.78      167.40     21.94 o 
   6   7  17      141.29      134.08     19.72 o 
   7   7  17        3.26       13.65     16.20 o 
   8   7  17       33.20       49.80     23.40 o 
   0   8  17      295.67      287.47     26.99 o 
   1   8  17       13.24       26.88     10.26 o 
   2   8  17       58.95       93.08     22.89 o 
   3   8  17        6.08        6.72     14.09 o 
   4   8  17      231.07      227.00     39.86 o 
   5   8  17       31.69       44.33     21.39 o 
   6   8  17      256.59      236.88     30.50 o 
   0   0  18     1619.58     1673.99    127.85 o 
   1   0  18      262.02      289.22     18.79 o 
   2   0  18      516.98      514.13     26.27 o 
   3   0  18     2082.15     2035.54     69.03 o 
   4   0  18      386.80      406.14     37.78 o 
   5   0  18      129.89      121.00     22.64 o 
   6   0  18        3.13       28.36     14.33 o 
   7   0  18     2225.07     2218.26     90.86 o 
   8   0  18      694.36      767.56     55.59 o 
   9   0  18      516.55      616.29     50.99 o 
  10   0  18     1504.22     1423.24     79.88 o 
  11   0  18        0.76      -11.62     11.62 o 
  12   0  18      166.13      186.88     31.14 o 
  13   0  18        3.92       18.94     12.06 o 
   1   1  18       32.78       35.05      5.97 o 
   2   1  18      117.15      103.08     10.27 o 
   3   1  18      138.59      145.38     11.74 o 
   4   1  18       97.93       91.39     10.83 o 
   5   1  18      101.75       87.27     11.32 o 
   6   1  18      499.12      480.13     24.18 o 
   7   1  18       79.41       50.77     11.45 o 
   8   1  18      988.13      901.19     42.09 o 
   9   1  18      643.63      572.75     34.60 o 
  10   1  18      138.08      148.32     18.86 o 
  11   1  18        8.23       -3.47      8.10 o 
  12   1  18       48.69       72.80     14.71 o 
  13   1  18        0.04      -16.57     16.57 o 
   0   2  18       75.70       90.66     13.97 o 
   1   2  18        0.22        7.79      5.41 o 
   2   2  18     1716.71     1615.15     38.15 o 
   3   2  18       51.15       52.72      8.05 o 
   4   2  18     1672.65     1648.70     37.76 o 
   5   2  18      781.78      824.47     31.30 o 
   6   2  18        2.79        0.85      7.78 o 
   7   2  18      114.19      124.68     12.79 o 
   8   2  18      324.08      360.35     26.45 o 
   9   2  18       75.38       57.47     11.58 o 
  10   2  18      179.69      164.04     19.01 o 
  11   2  18       39.44       38.52     11.36 o 
  12   2  18       41.19       19.46     12.22 o 
  13   2  18       35.67       39.79     19.77 o 
   1   3  18      254.64      229.18     17.21 o 
   2   3  18      371.17      376.68     21.87 o 
   3   3  18      735.38      752.00     34.06 o 
   4   3  18      494.67      475.84     20.36 o 
   5   3  18       44.63       33.46      6.14 o 
   6   3  18     1229.16     1239.03     36.56 o 
   7   3  18     1263.91     1175.95     35.97 o 
   8   3  18      480.11      479.63     29.69 o 
   9   3  18       49.47       26.58      9.49 o 
  10   3  18      168.02      117.14     27.85 o 
  11   3  18      194.63      182.91     33.50 o 
  12   3  18       55.25       54.21     20.37 o 
   0   4  18     1245.51     1179.86     70.20 o 
   1   4  18       54.76       61.08     10.12 o 
   2   4  18      100.88       83.89     11.84 o 
   3   4  18      488.54      475.81     24.59 o 
   4   4  18      115.91      109.23     14.95 o 
   5   4  18       32.67       25.66      7.14 o 
   6   4  18      139.20      130.08     26.66 o 
   7   4  18        5.38       -7.04     15.06 o 
   8   4  18        1.52       22.62     13.51 o 
   9   4  18       59.30       36.36     17.94 o 
  10   4  18       30.30        6.90     13.85 o 
  11   4  18      101.27      147.97     32.46 o 
  12   4  18        7.04       14.58     14.85 o 
   1   5  18     1280.89     1274.89     53.68 o 
   2   5  18       27.89       37.61      8.83 o 
   3   5  18      322.06      285.27     19.43 o 
   4   5  18      122.34      112.60     17.63 o 
   5   5  18        4.76        2.20      8.67 o 
   6   5  18      815.88      776.39     44.34 o 
   7   5  18        0.03       -4.53     10.86 o 
   8   5  18       16.33       19.11     14.61 o 
   9   5  18       15.93       25.82     16.45 o 
  10   5  18      117.73      114.79     30.16 o 
  11   5  18       25.12       14.60     17.68 o 
   0   6  18       16.98       50.50     19.26 o 
   1   6  18     1221.32     1183.64     53.99 o 
   2   6  18      312.93      319.24     28.44 o 
   3   6  18       70.54       88.05     16.28 o 
   4   6  18       43.28       55.69     14.20 o 
   5   6  18       15.65       20.17      9.81 o 
   6   6  18      147.87      168.10     22.31 o 
   7   6  18       60.04       62.71     23.78 o 
   8   6  18       10.30       16.23     15.38 o 
   9   6  18       40.70       20.86     18.19 o 
   1   7  18       36.17       40.23     12.73 o 
   2   7  18        1.62        1.44      7.53 o 
   3   7  18       35.92       32.21     11.57 o 
   4   7  18      168.77      176.02     22.75 o 
   5   7  18       20.33        7.27      9.01 o 
   6   7  18      113.97      130.07     19.94 o 
   7   7  18       51.29       -2.53     14.25 o 
   8   7  18        0.90       47.85     22.96 o 
   0   8  18        5.99       26.61     15.60 o 
   1   8  18       14.97       21.94      9.97 o 
   2   8  18        7.03        2.68      7.22 o 
   3   8  18        0.87        7.22     19.61 o 
   4   8  18       35.79       20.06     12.90 o 
   5   8  18       18.45       32.11     19.07 o 
   1   1  19      117.67       99.19      9.25 o 
   2   1  19     1197.24     1287.06     43.63 o 
   3   1  19     1229.50     1287.04     39.23 o 
   4   1  19     1052.72     1051.97     40.10 o 
   5   1  19      319.71      321.12     24.74 o 
   6   1  19     2815.96     2915.87     73.79 o 
   7   1  19      854.58      839.21     40.76 o 
   8   1  19      182.15      165.96     19.19 o 
   9   1  19      106.68       91.46     15.57 o 
  10   1  19      226.79      241.54     24.00 o 
  11   1  19       17.54       20.55      9.51 o 
  12   1  19        2.18       -5.67     11.75 o 
  13   1  19       26.72       52.82     17.48 o 
   0   2  19     1262.38     1248.57     69.95 o 
   1   2  19      236.88      239.78     15.15 o 
   2   2  19      232.60      223.36     15.96 o 
   3   2  19     3143.27     3124.21     53.17 o 
   4   2  19     2229.61     2158.55     54.94 o 
   5   2  19       17.93        2.23      6.34 o 
   6   2  19        2.05        2.50      6.46 o 
   7   2  19     1578.28     1596.35     44.56 o 
   8   2  19       16.85        5.62      6.72 o 
   9   2  19      123.85       93.73     15.14 o 
  10   2  19        9.43       18.29      8.35 o 
  11   2  19       42.73       67.29     12.98 o 
  12   2  19       66.97       79.81     25.19 o 
   1   3  19        3.11        9.60      7.01 o 
   2   3  19        2.42        3.95      5.95 o 
   3   3  19      190.52      194.12     16.42 o 
   4   3  19      139.25      138.92     11.95 o 
   5   3  19      523.85      498.39     21.38 o 
   6   3  19      791.35      766.09     29.91 o 
   7   3  19      458.74      433.10     22.59 o 
   8   3  19       50.13       49.10     11.44 o 
   9   3  19        6.52       11.96     11.31 o 
  10   3  19        0.02       -0.78     11.16 o 
  11   3  19        0.95      -15.60     15.60 o 
  12   3  19       32.38       25.04     14.16 o 
   0   4  19       93.94      108.30     23.96 o 
   1   4  19        2.64       -0.45      7.64 o 
   2   4  19      193.14      220.10     17.79 o 
   3   4  19       95.82       97.56     12.97 o 
   4   4  19      314.74      295.26     19.90 o 
   5   4  19      362.70      306.96     20.18 o 
   6   4  19        5.85       16.91     16.55 o 
   7   4  19      226.90      258.54     38.80 o 
   8   4  19      232.01      257.61     39.27 o 
   9   4  19        2.24       11.99     15.59 o 
  10   4  19       44.89       44.74     20.59 o 
  11   4  19        3.89       15.87     14.02 o 
   1   5  19        1.41        2.38      8.06 o 
   2   5  19      266.96      260.47     19.36 o 
   3   5  19       25.65       23.48      6.74 o 
   4   5  19      294.71      282.09     27.22 o 
   5   5  19       41.89       28.93     11.31 o 
   6   5  19       14.91        6.24      8.26 o 
   7   5  19       84.99       68.75     22.50 o 
   8   5  19       90.25       80.82     25.78 o 
   9   5  19        1.80      -23.35     23.35 o 
  10   5  19       34.13       56.70     22.28 o 
   0   6  19        0.26       -1.60     11.05 o 
   1   6  19        7.28       14.72     10.54 o 
   2   6  19      142.52      154.36     21.18 o 
   3   6  19       20.13       11.51      9.35 o 
   4   6  19       57.01       65.35     14.84 o 
   5   6  19        0.71       -5.98      7.79 o 
   6   6  19      197.69      211.30     24.76 o 
   7   6  19       84.93      100.41     27.48 o 
   8   6  19       40.80       28.65     18.76 o 
   9   6  19        3.28       10.19     18.20 o 
   1   7  19       61.01       44.10     12.94 o 
   2   7  19        3.46       20.19     11.93 o 
   3   7  19       10.93       33.36     11.97 o 
   4   7  19      111.77       81.09     19.44 o 
   5   7  19       23.55       37.19     16.38 o 
   6   7  19      250.43      271.07     27.94 o 
   7   7  19       71.18      113.55     30.19 o 
   0   8  19       34.41       15.37     13.33 o 
   1   8  19        6.71        1.54      7.67 o 
   2   8  19      117.14      121.20     19.65 o 
   3   8  19      108.78      107.51     19.14 o 
   4   8  19      127.65      168.25     36.60 o 
   0   0  20       10.74       69.12     18.98 o 
   1   0  20      771.29      769.19     38.68 o 
   2   0  20      216.55      195.49     20.44 o 
   3   0  20       14.81       27.54     13.74 o 
   4   0  20     2978.88     2955.56    105.33 o 
   5   0  20       97.28       97.98     22.22 o 
   6   0  20      590.27      651.32     50.87 o 
   7   0  20      615.23      591.55     50.24 o 
   8   0  20        8.24        6.35     14.18 o 
   9   0  20      642.25      756.61     58.92 o 
  10   0  20     2007.45     2026.13     98.04 o 
  11   0  20        0.30      -12.59     12.59 o 
  12   0  20      553.89      763.93     62.87 o 
  13   0  20        0.04       13.67     13.13 o 
   1   1  20       30.25       22.23      6.91 o 
   2   1  20      189.17      195.81     16.79 o 
   3   1  20       11.96       17.51      7.09 o 
   4   1  20     1647.43     1724.26     57.21 o 
   5   1  20       14.15       15.87      9.12 o 
   6   1  20     1231.21     1251.13     49.85 o 
   7   1  20      389.69      419.59     52.80 o 
   8   1  20       22.46       22.36     10.30 o 
   9   1  20      500.95      511.40     33.80 o 
  10   1  20        1.20        9.49      8.56 o 
  11   1  20        0.26        2.08     21.00 o 
  12   1  20        4.32       -0.79      8.46 o 
   0   2  20       45.56       42.70     16.12 o 
   1   2  20      221.24      219.23     17.71 o 
   2   2  20     1486.23     1375.90     42.54 o 
   3   2  20        0.02        6.56      6.94 o 
   4   2  20      323.82      320.61     21.23 o 
   5   2  20      177.57      201.14     23.00 o 
   6   2  20       21.14       10.72      7.70 o 
   7   2  20      367.76      355.34     27.58 o 
   8   2  20      430.90      479.84     56.40 o 
   9   2  20      197.37      175.97     22.04 o 
  10   2  20       64.74       62.15     14.14 o 
  11   2  20       55.81       82.34     24.35 o 
  12   2  20      120.94      122.78     29.74 o 
   1   3  20       63.24       46.57     12.45 o 
   2   3  20      508.48      556.96     70.41 o 
   3   3  20       18.27       12.68     11.44 o 
   4   3  20     1153.58     1111.41     32.79 o 
   5   3  20        3.44        4.53      4.72 o 
   6   3  20      319.83      345.78     20.77 o 
   7   3  20       46.45       49.24     10.98 o 
   8   3  20      227.32      235.45     21.96 o 
   9   3  20       33.31       32.24     15.57 o 
  10   3  20       20.21       26.34     16.35 o 
  11   3  20       60.87       62.76     23.33 o 
  12   3  20       53.15       77.59     27.10 o 
   0   4  20      208.48      215.44     32.90 o 
   1   4  20       23.81       10.07      8.94 o 
   2   4  20      369.79      360.99     29.79 o 
   3   4  20      326.92      270.33     19.79 o 
   4   4  20      183.86      160.78     15.26 o 
   5   4  20      254.40      255.21     19.22 o 
   6   4  20       28.28       31.16     15.90 o 
   7   4  20       92.75       99.86     26.96 o 
   8   4  20        0.01       -0.22     10.45 o 
   9   4  20       11.97       18.92     11.48 o 
  10   4  20       13.68       29.60     19.11 o 
  11   4  20      360.62      406.30     53.93 o 
   1   5  20      858.11      806.94     44.82 o 
   2   5  20      500.55      609.98     41.97 o 
   3   5  20       19.47       12.14     15.42 o 
   4   5  20      556.54      516.56     36.85 o 
   5   5  20      245.71      254.62     27.08 o 
   6   5  20      391.59      394.35     59.51 o 
   7   5  20      109.78      128.68     29.40 o 
   8   5  20       28.00       12.87     15.17 o 
   9   5  20        0.01      -18.07     18.07 o 
  10   5  20        2.53       45.18     21.44 o 
   0   6  20      731.00      692.26     61.36 o 
   1   6  20       91.84      100.18     17.51 o 
   2   6  20       44.41       13.79     16.80 o 
   3   6  20       29.90       53.91     17.67 o 
   4   6  20        5.37        1.87      8.65 o 
   5   6  20       26.64       16.49      9.29 o 
   6   6  20        2.92       -8.50      8.50 o 
   7   6  20        0.02       11.26     14.71 o 
   8   6  20        1.53       -4.02     15.60 o 
   9   6  20        6.27        1.83     14.56 o 
   1   7  20       99.35      117.37     19.69 o 
   2   7  20        4.69        2.16      8.43 o 
   3   7  20        1.15        2.66      9.98 o 
   4   7  20      150.39      136.52     21.01 o 
   5   7  20        2.83        9.57     11.88 o 
   6   7  20      104.09       53.81     20.52 o 
   7   7  20        5.39        8.66     19.56 o 
   0   8  20       16.82       46.80     20.42 o 
   1   8  20       43.48       51.12     21.99 o 
   2   8  20       19.90       22.06     12.03 o 
   3   8  20       11.92       13.06      9.65 o 
   4   8  20      628.91      662.62     68.52 o 
   1   1  21      511.68      494.02     25.08 o 
   2   1  21      242.74      248.01     19.12 o 
   3   1  21      176.96      167.26     19.63 o 
   4   1  21     2687.27     2720.95     73.50 o 
   5   1  21        6.07       -2.84      7.44 o 
   6   1  21     1627.69     1632.63     58.13 o 
   7   1  21       78.26       68.00     29.20 o 
   8   1  21      140.12      124.12     17.27 o 
   9   1  21       90.85      123.28     31.53 o 
  10   1  21        3.27        1.45     14.22 o 
  11   1  21      235.06      246.92     25.82 o 
  12   1  21      587.51      633.96     40.89 o 
   0   2  21      130.83      141.70     27.07 o 
   1   2  21     1025.49      980.66     37.12 o 
   2   2  21      493.09      449.34     25.31 o 
   3   2  21     1027.15      942.29     36.31 o 
   4   2  21       65.73       64.73     11.22 o 
   5   2  21     2411.93     2442.75     70.17 o 
   6   2  21      277.62      262.18     29.49 o 
   7   2  21        0.70       -0.51      7.18 o 
   8   2  21       62.26       45.27     11.34 o 
   9   2  21       84.00      129.82     17.72 o 
  10   2  21      193.56      177.65     27.20 o 
  11   2  21        7.79       25.49     12.43 o 
  12   2  21      188.65      281.25     44.33 o 
   1   3  21      124.20      116.57     18.06 o 
   2   3  21        7.73       -6.27      8.29 o 
   3   3  21      168.42      189.99     29.21 o 
   4   3  21     1740.84     1654.95     48.49 o 
   5   3  21     1030.42      984.81     49.95 o 
   6   3  21        7.84       15.74      8.41 o 
   7   3  21      135.20      123.90     16.71 o 
   8   3  21      166.85      199.19     20.99 o 
   9   3  21       80.40       57.07     12.87 o 
  10   3  21       63.83       26.88     18.23 o 
  11   3  21        5.79       25.74     18.41 o 
   0   4  21      994.33      926.43     66.87 o 
   1   4  21        0.84        1.05      7.18 o 
   2   4  21        3.24        6.34      9.16 o 
   3   4  21     1396.16     1321.86     57.32 o 
   4   4  21       27.35       15.36      8.77 o 
   5   4  21      126.48      117.50     18.83 o 
   6   4  21       89.36      102.04     26.52 o 
   7   4  21      341.66      370.85     47.88 o 
   8   4  21      308.91      285.21     43.38 o 
   9   4  21       17.07        0.98     12.57 o 
  10   4  21        0.09        5.51      9.97 o 
  11   4  21        1.81      -16.83     16.83 o 
   1   5  21        1.77        2.21      8.83 o 
   2   5  21       37.62       37.17     13.00 o 
   3   5  21        1.09      -10.23     14.52 o 
   4   5  21       81.80       82.80     16.02 o 
   5   5  21       31.00       36.00     12.81 o 
   6   5  21      237.16      239.64     27.07 o 
   7   5  21       51.80       22.06     18.18 o 
   8   5  21        3.77       17.18     14.69 o 
   9   5  21        0.79        3.31     15.05 o 
  10   5  21        1.45       25.32     17.49 o 
   0   6  21       85.81      103.96     26.57 o 
   1   6  21      128.55      142.13     20.80 o 
   2   6  21       74.19       64.13     14.82 o 
   3   6  21      130.10      157.22     22.04 o 
   4   6  21      377.05      388.57     33.57 o 
   5   6  21      160.02      136.17     20.66 o 
   6   6  21        6.78        1.21      8.91 o 
   7   6  21        3.18       29.16     22.25 o 
   8   6  21       78.96       82.17     28.19 o 
   1   7  21       19.05        8.92     14.00 o 
   2   7  21        2.46        1.93     14.69 o 
   3   7  21       37.39       52.11     14.47 o 
   4   7  21       23.43        9.99     26.25 o 
   5   7  21       57.11       26.91     31.97 o 
   6   7  21       59.05       93.83     27.55 o 
   0   8  21       35.72       42.33     19.76 o 
   1   8  21        0.97        4.56      9.57 o 
   2   8  21        3.39        6.02     10.11 o 
   3   8  21       61.68       70.35     17.09 o 
   0   0  22      268.10      249.74     34.18 o 
   1   0  22     1283.45     1225.92     51.39 o 
   2   0  22     3970.93     3962.82     92.61 o 
   3   0  22        9.01        9.62      9.90 o 
   4   0  22      443.75      418.52     42.82 o 
   5   0  22      858.80      807.12     58.87 o 
   6   0  22      170.96      176.77     28.82 o 
   7   0  22        9.76       -6.14      9.99 o 
   8   0  22     2671.37     2726.21    111.91 o 
   9   0  22     1759.82     1881.71     95.06 o 
  10   0  22      190.35      204.02     34.91 o 
  11   0  22      574.90      613.30     57.52 o 
  12   0  22        3.60        3.40     10.35 o 
   1   1  22      332.60      317.57     18.98 o 
   2   1  22      216.23      221.52     18.65 o 
   3   1  22      136.24      130.51     14.66 o 
   4   1  22       14.96        7.32      9.13 o 
   5   1  22      954.01      927.40     44.53 o 
   6   1  22        1.25       12.39     10.97 o 
   7   1  22       18.74       21.18      9.38 o 
   8   1  22      629.74      646.90     38.94 o 
   9   1  22      115.11      131.40     18.83 o 
  10   1  22       19.51       15.71     21.76 o 
  11   1  22      152.85      149.66     41.55 o 
  12   1  22        5.23       14.03     14.75 o 
   0   2  22      161.74      197.03     31.87 o 
   1   2  22      448.90      461.17     26.48 o 
   2   2  22     1141.56     1107.91     40.39 o 
   3   2  22     1600.24     1552.65     47.58 o 
   4   2  22      797.60      768.70     33.83 o 
   5   2  22      123.36      106.88     16.37 o 
   6   2  22       44.29       46.88     12.09 o 
   7   2  22       22.02        8.53      9.43 o 
   8   2  22       13.40       25.26     10.23 o 
   9   2  22       22.25       22.61      9.74 o 
  10   2  22      204.05      170.78     35.29 o 
  11   2  22      161.60      193.79     35.62 o 
  12   2  22        0.44       -9.18     12.84 o 
   1   3  22      169.92      142.98     19.73 o 
   2   3  22      145.35      111.58     17.69 o 
   3   3  22      376.88      350.54     31.85 o 
   4   3  22      514.91      495.12     27.49 o 
   5   3  22      919.31      902.24     37.19 o 
   6   3  22      249.44      219.22     22.29 o 
   7   3  22       11.20       11.52      8.12 o 
   8   3  22        2.38        4.26      6.99 o 
   9   3  22       23.31       21.38     15.25 o 
  10   3  22       20.41       57.44     22.43 o 
  11   3  22       19.91       58.89     23.36 o 
   0   4  22        0.02       -2.06     11.79 o 
   1   4  22      227.55      221.92     29.07 o 
   2   4  22      351.93      369.18     31.57 o 
   3   4  22      435.79      382.76     57.17 o 
   4   4  22      105.55       90.97     16.95 o 
   5   4  22       29.77       21.52     10.34 o 
   6   4  22        9.51       14.59     14.91 o 
   7   4  22      114.50      139.07     31.02 o 
   8   4  22        4.67       13.35     16.12 o 
   9   4  22       59.56       38.06     19.00 o 
  10   4  22       51.46       81.04     24.25 o 
   1   5  22       32.13       25.13     11.80 o 
   2   5  22        1.87        9.62      9.97 o 
   3   5  22        4.23       -9.52      9.52 o 
   4   5  22       12.18        1.86      8.42 o 
   5   5  22      234.40      205.85     24.96 o 
   6   5  22        5.53        2.12     10.25 o 
   7   5  22        1.63      -17.21     17.21 o 
   8   5  22       23.44       35.52     20.39 o 
   9   5  22        4.25       25.29     18.50 o 
   0   6  22      360.09      393.79     48.11 o 
   1   6  22       16.25       26.74      9.24 o 
   2   6  22       51.53       37.90     13.31 o 
   3   6  22       65.62       88.94     18.12 o 
   4   6  22      120.84      131.36     20.25 o 
   5   6  22       62.57       85.53     17.51 o 
   6   6  22        0.23      -12.21     12.21 o 
   7   6  22      110.89      201.31     39.01 o 
   8   6  22        2.74        6.25     13.45 o 
   1   7  22      283.07      266.14     36.40 o 
   2   7  22       10.45       20.45     24.09 o 
   3   7  22       13.47       12.58     12.58 o 
   4   7  22        3.31       10.48     12.27 o 
   5   7  22      128.84      139.05     21.98 o 
   6   7  22      374.55      448.67     58.20 o 
   0   8  22       36.89       20.43     16.45 o 
   1   1  23        0.10        1.02      6.63 o 
   2   1  23       15.10        4.76      6.50 o 
   3   1  23       10.81        7.33      6.68 o 
   4   1  23     1122.32     1129.85     49.94 o 
   5   1  23      846.46      840.35     43.48 o 
   6   1  23     1222.82     1279.93     53.99 o 
   7   1  23        1.11        0.51      8.37 o 
   8   1  23      442.84      428.37     34.03 o 
   9   1  23       82.20       74.77     15.66 o 
  10   1  23      177.66      268.52     31.10 o 
  11   1  23       23.41       10.93      8.91 o 
  12   1  23      366.52      420.11     52.26 o 
   0   2  23      240.57      226.98     33.76 o 
   1   2  23       15.40        9.67      7.39 o 
   2   2  23      479.20      458.15     26.96 o 
   3   2  23       41.06       26.69      9.24 o 
   4   2  23      217.84      183.32     17.59 o 
   5   2  23        1.26        2.55      7.40 o 
   6   2  23      212.41      201.39     21.92 o 
   7   2  23      134.09      148.56     19.38 o 
   8   2  23      339.55      297.17     27.23 o 
   9   2  23       13.01        7.80      7.36 o 
  10   2  23        8.27       14.56      8.80 o 
  11   2  23      158.30      172.40     34.79 o 
   1   3  23        1.96        6.18      9.99 o 
   2   3  23      500.32      489.62     35.48 o 
   3   3  23       45.14       23.91     12.39 o 
   4   3  23       12.88       15.35      7.55 o 
   5   3  23       18.50       16.06      7.65 o 
   6   3  23        6.20        9.85      7.66 o 
   7   3  23       30.16       30.11     10.43 o 
   8   3  23      198.74      194.74     22.02 o 
   9   3  23        1.24        2.50     11.39 o 
  10   3  23       18.16        1.13     13.23 o 
  11   3  23      215.11      282.75     44.99 o 
   0   4  23       14.85        1.37     13.08 o 
   1   4  23       25.68       61.44     16.25 o 
   2   4  23     1190.97     1177.27     56.28 o 
   3   4  23      567.93      585.26     40.07 o 
   4   4  23      214.25      281.48     28.64 o 
   5   4  23      208.74      221.23     33.05 o 
   6   4  23       21.73       19.29     12.23 o 
   7   4  23       80.15      100.46     27.60 o 
   8   4  23       13.30       23.58     18.39 o 
   9   4  23       31.91       16.71     16.60 o 
  10   4  23       17.12        1.22     11.27 o 
   1   5  23      390.76      457.51     36.43 o 
   2   5  23       52.80       58.23     14.60 o 
   3   5  23       45.89       47.97     14.79 o 
   4   5  23       13.80       10.54     10.07 o 
   5   5  23       36.07       30.70     17.53 o 
   6   5  23       16.70       11.77      9.55 o 
   7   5  23        2.95       -0.51     17.69 o 
   8   5  23       25.41       29.25     19.12 o 
   9   5  23        3.81       -8.58     14.28 o 
   0   6  23      460.24      491.24     55.35 o 
   1   6  23        0.05       -6.07      9.02 o 
   2   6  23        5.85        0.01      9.07 o 
   3   6  23      129.38      151.10     22.56 o 
   4   6  23      117.87       82.18     20.32 o 
   5   6  23      198.75      179.22     24.74 o 
   6   6  23      360.87      399.93     36.50 o 
   7   6  23       28.97       60.65     24.24 o 
   1   7  23      641.33      729.04     48.44 o 
   2   7  23      159.23      180.05     38.30 o 
   3   7  23       27.99       12.80     10.37 o 
   4   7  23      254.45      325.59     33.55 o 
   5   7  23       66.42       65.14     17.35 o 
   0   0  24     1985.03     1829.91     93.32 o 
   1   0  24      903.58      808.21     44.52 o 
   2   0  24     3531.94     3474.63     91.39 o 
   3   0  24     3116.88     3071.06    118.60 o 
   4   0  24     2163.91     2284.95    102.79 o 
   5   0  24      729.29      727.59     58.75 o 
   6   0  24     1946.13     1994.93     96.86 o 
   7   0  24     1845.22     1857.31     95.14 o 
   8   0  24       18.82       21.21     14.96 o 
   9   0  24       84.98       76.33     23.48 o 
  10   0  24       94.19      131.05     28.48 o 
  11   0  24        0.62       10.24     15.57 o 
   1   1  24      889.61      804.82     33.73 o 
   2   1  24       46.20       47.99     10.28 o 
   3   1  24      203.82      236.88     20.35 o 
   4   1  24      253.11      249.70     24.74 o 
   5   1  24      374.90      364.98     29.81 o 
   6   1  24       36.22       41.32     12.19 o 
   7   1  24        4.47        9.04      9.62 o 
   8   1  24      102.52       94.36     17.14 o 
   9   1  24      124.40      111.29     18.20 o 
  10   1  24       12.53       15.61     10.84 o 
  11   1  24       67.67       87.43     23.00 o 
   0   2  24       38.56       67.14     22.79 o 
   1   2  24      112.87       92.52     13.27 o 
   2   2  24      465.35      430.27     26.75 o 
   3   2  24       54.08       64.80     11.76 o 
   4   2  24      221.03      196.30     18.48 o 
   5   2  24     1034.34     1012.08     48.79 o 
   6   2  24      360.00      364.94     30.61 o 
   7   2  24      165.60      175.20     43.88 o 
   8   2  24      762.23      770.47     44.19 o 
   9   2  24      172.32      200.10     22.88 o 
  10   2  24      431.17      465.66     74.08 o 
  11   2  24       56.28       44.42     18.73 o 
   1   3  24      883.33      784.69     45.87 o 
   2   3  24       84.90       96.33     17.32 o 
   3   3  24       62.44       49.63     14.50 o 
   4   3  24       40.40       38.17      9.64 o 
   5   3  24      171.72      163.22     17.24 o 
   6   3  24      200.68      207.25     23.13 o 
   7   3  24       21.57       10.71      7.98 o 
   8   3  24      418.67      433.89     35.91 o 
   9   3  24      174.85      250.39     42.82 o 
  10   3  24       60.24       78.45     23.49 o 
   0   4  24      387.67      327.81     44.18 o 
   1   4  24      148.33      187.60     24.24 o 
   2   4  24      226.39      188.17     53.81 o 
   3   4  24       49.93       53.69     15.20 o 
   4   4  24        2.00        3.30      8.38 o 
   5   4  24       76.28       98.90     35.86 o 
   6   4  24       24.33       20.45     17.55 o 
   7   4  24      109.87       55.28     24.70 o 
   8   4  24       21.65       54.95     22.63 o 
   9   4  24      111.06      166.96     36.95 o 
   1   5  24       50.79       53.76     14.54 o 
   2   5  24       21.06       20.85     10.09 o 
   3   5  24       17.75        5.09      9.87 o 
   4   5  24      164.57      165.55     23.59 o 
   5   5  24       49.12       37.11     16.54 o 
   6   5  24      609.43      650.50     86.84 o 
   7   5  24       56.92       59.27     22.56 o 
   8   5  24       77.71      112.17     30.95 o 
   0   6  24       57.30      105.66     28.65 o 
   1   6  24      122.45      113.39     19.62 o 
   2   6  24      111.13      108.49     19.14 o 
   3   6  24        3.73       24.14     11.80 o 
   4   6  24       30.00       53.01     14.80 o 
   5   6  24       45.64       39.12     14.61 o 
   6   6  24       87.60       89.90     19.10 o 
   7   6  24        0.00      -19.97     19.97 o 
   1   7  24       17.53        7.21     19.10 o 
   2   7  24       63.83       49.59     15.70 o 
   3   7  24      111.09      116.38     21.32 o 
   4   7  24        0.00        4.36     17.68 o 
   1   1  25      151.49      166.87     15.26 o 
   2   1  25      757.91      694.72     34.64 o 
   3   1  25      453.15      437.71     27.44 o 
   4   1  25      738.39      686.47     41.28 o 
   5   1  25      443.21      416.38     32.56 o 
   6   1  25       34.80       52.69     13.45 o 
   7   1  25      183.50      218.25     24.49 o 
   8   1  25       51.10       31.93     11.84 o 
   9   1  25      182.27      124.73     20.09 o 
  10   1  25        5.66       14.87      8.45 o 
  11   1  25       35.53       25.11     11.35 o 
   0   2  25     1700.51     1625.36     93.05 o 
   1   2  25        0.02        1.26      7.27 o 
   2   2  25      174.65      196.69     19.15 o 
   3   2  25       24.77       38.84      9.13 o 
   4   2  25        8.12        8.46      7.73 o 
   5   2  25      104.78       77.90     15.77 o 
   6   2  25       29.98       48.04     12.22 o 
   7   2  25      145.68      169.98     21.64 o 
   8   2  25       82.06      108.89     18.54 o 
   9   2  25       77.92       73.81     15.49 o 
  10   2  25      622.95      635.96     64.72 o 
   1   3  25      571.84      512.45     38.24 o 
   2   3  25      314.16      363.63     32.32 o 
   3   3  25      134.64      130.03     20.54 o 
   4   3  25        0.10       -7.14      7.14 o 
   5   3  25       19.32       12.72      7.33 o 
   6   3  25      169.75      184.17     22.05 o 
   7   3  25       65.77       64.76     14.19 o 
   8   3  25       46.19       29.69     10.43 o 
   9   3  25        2.37       12.69     15.57 o 
  10   3  25      127.61      170.66     36.38 o 
   0   4  25       21.44       30.03     18.58 o 
   1   4  25      819.46      852.86     83.65 o 
   2   4  25       28.28       36.61     12.25 o 
   3   4  25      586.98      619.45     42.83 o 
   4   4  25        7.84        7.06     10.15 o 
   5   4  25       20.53       31.13     13.23 o 
   6   4  25       86.53      127.54     30.85 o 
   7   4  25       68.65      104.09     28.96 o 
   8   4  25      229.31      343.62     50.55 o 
   9   4  25        2.76       34.64     19.10 o 
   1   5  25      257.44      313.82     31.73 o 
   2   5  25      247.62      230.25     27.69 o 
   3   5  25       52.76       70.55     16.86 o 
   4   5  25      153.09      120.15     22.60 o 
   5   5  25      250.15      258.08     29.73 o 
   6   5  25       35.46        2.52     11.98 o 
   7   5  25       16.25       28.89     15.95 o 
   8   5  25      100.63       80.21     28.25 o 
   0   6  25      144.39      101.05     26.18 o 
   1   6  25        5.78       25.04     12.07 o 
   2   6  25       40.55       42.16     14.39 o 
   3   6  25        1.06       -8.79     10.89 o 
   4   6  25        7.08       -9.58      9.58 o 
   5   6  25        1.63       12.24     19.26 o 
   6   6  25        2.37       -3.74     41.29 o 
   1   7  25        1.13       -0.33     11.39 o 
   2   7  25        1.35        2.99     10.23 o 
   3   7  25       99.91      110.90     23.09 o 
   0   0  26      125.61       83.06     23.57 o 
   1   0  26      613.31      582.59     39.55 o 
   2   0  26      860.99      756.84     45.00 o 
   3   0  26      501.48      508.94     51.57 o 
   4   0  26      113.03      128.08     27.60 o 
   5   0  26        0.09       -8.15     16.08 o 
   6   0  26       21.46       20.44     10.68 o 
   7   0  26      433.74      411.00     47.78 o 
   8   0  26      723.55      752.28     64.86 o 
   9   0  26        2.99       34.82     19.41 o 
  10   0  26      256.03      259.67     40.43 o 
   1   1  26       55.39       80.82     18.14 o 
   2   1  26      139.62      122.20     15.58 o 
   3   1  26      861.67      822.28     38.23 o 
   4   1  26       30.64       27.58     12.33 o 
   5   1  26       79.95       67.20     30.49 o 
   6   1  26       46.80       36.98     12.02 o 
   7   1  26       86.06       76.76     16.49 o 
   8   1  26      448.06      491.06     41.05 o 
   9   1  26       46.42       11.84     19.08 o 
  10   1  26        1.44       -4.40      8.60 o 
   0   2  26     1163.62     1313.69     85.66 o 
   1   2  26      389.76      313.87     24.27 o 
   2   2  26        0.85        3.85      7.26 o 
   3   2  26        1.96        1.89      6.85 o 
   4   2  26      423.14      406.61     27.16 o 
   5   2  26       10.45       13.79      8.36 o 
   6   2  26       30.21       37.84     15.12 o 
   7   2  26      461.82      440.67     34.52 o 
   8   2  26        0.67        2.07     10.41 o 
   9   2  26       97.74      139.47     45.85 o 
  10   2  26      231.98      207.32     40.65 o 
   1   3  26      181.31      217.27     26.66 o 
   2   3  26      152.68      109.80     19.00 o 
   3   3  26       23.55       34.26     13.56 o 
   4   3  26      100.60      100.52     19.50 o 
   5   3  26      106.85       81.95     13.08 o 
   6   3  26      127.14      119.98     18.37 o 
   7   3  26        4.07       -2.46      6.94 o 
   8   3  26       26.61       18.19      9.78 o 
   9   3  26       70.55      111.26     30.17 o 
   0   4  26      443.14      567.30     59.86 o 
   1   4  26        0.92       -7.23     16.82 o 
   2   4  26       34.57       57.08     15.07 o 
   3   4  26      391.78      406.20     53.65 o 
   4   4  26        0.53       -3.29      9.81 o 
   5   4  26       87.72       95.26     45.92 o 
   6   4  26       39.14       48.93     25.01 o 
   7   4  26        0.29       -6.64     15.28 o 
   8   4  26      272.96      238.01     42.11 o 
   1   5  26      254.62      225.14     27.69 o 
   2   5  26        2.27      -12.39     14.70 o 
   3   5  26        9.24       19.39     11.41 o 
   4   5  26      106.79      131.98     21.45 o 
   5   5  26      112.68       87.73     17.25 o 
   6   5  26        0.10       -2.33     15.53 o 
   7   5  26      462.98      478.01     60.83 o 
   0   6  26     1226.47     1262.78     91.94 o 
   1   6  26       17.68       27.65     13.41 o 
   2   6  26      273.60      349.88     35.20 o 
   3   6  26       50.76       58.33     15.88 o 
   4   6  26       36.32       17.91     40.80 o 
   5   6  26        2.41       -1.17     15.35 o 
   1   1  27     2245.23     2098.18     62.05 o 
   2   1  27      211.68      178.83     25.33 o 
   3   1  27       14.12        3.96      8.00 o 
   4   1  27      574.07      546.15     38.44 o 
   5   1  27        2.45       -9.68     14.90 o 
   6   1  27       85.52       72.37     15.72 o 
   7   1  27      293.63      226.91     25.81 o 
   8   1  27      327.61      316.22     30.59 o 
   9   1  27       89.07       90.44     17.95 o 
  10   1  27       35.71       32.85     23.24 o 
   0   2  27      488.03      535.42     57.06 o 
   1   2  27      165.88      201.79     25.26 o 
   2   2  27      844.10      884.32     40.79 o 
   3   2  27      224.51      200.10     20.18 o 
   4   2  27        2.63       -9.08      9.08 o 
   5   2  27        7.98       -0.46     10.81 o 
   6   2  27       52.86       60.20     14.77 o 
   7   2  27        0.94       20.73     11.51 o 
   8   2  27      710.77      827.40     70.48 o 
   9   2  27       25.07       10.87      9.53 o 
   1   3  27       61.39       32.79     21.09 o 
   2   3  27      286.10      225.65     39.57 o 
   3   3  27       54.91       47.40     13.92 o 
   4   3  27       64.32       59.59     19.42 o 
   5   3  27       48.64       39.28     10.86 o 
   6   3  27        7.84       -2.77      7.72 o 
   7   3  27        0.04       -0.88     11.99 o 
   8   3  27        4.52       12.69     13.02 o 
   9   3  27        0.45        3.51     13.99 o 
   0   4  27       46.08       44.95     22.22 o 
   1   4  27       34.81       46.07     13.89 o 
   2   4  27       52.69       38.92     25.56 o 
   3   4  27       39.98       38.61     13.15 o 
   4   4  27      348.28      400.10     36.49 o 
   5   4  27       26.53       18.89     10.65 o 
   6   4  27       11.30        2.33     12.61 o 
   7   4  27        0.21      -18.54     18.54 o 
   8   4  27      173.92      182.92     38.39 o 
   1   5  27        1.44        6.90     10.12 o 
   2   5  27       96.94      100.18     20.05 o 
   3   5  27      521.86      643.08     46.88 o 
   4   5  27        0.24      -13.69     13.69 o 
   5   5  27      266.73      294.42     34.61 o 
   6   5  27        0.15      -17.57     17.57 o 
   0   6  27       12.80       15.68     15.10 o 
   1   6  27       19.48       -2.00     12.31 o 
   2   6  27        0.99       -5.99     10.09 o 
   3   6  27       26.17       17.51     12.71 o 
   4   6  27        0.70       10.40      9.57 o 
   0   0  28      168.19      183.48     34.68 o 
   1   0  28      415.59      412.81     35.32 o 
   2   0  28       80.11       26.56     28.06 o 
   3   0  28        2.30      -19.06     19.06 o 
   4   0  28        0.70        0.21     13.56 o 
   5   0  28      185.86      142.63     29.49 o 
   6   0  28      485.97      537.29     56.61 o 
   7   0  28       50.54       48.09     18.20 o 
   8   0  28       32.20       73.42     24.45 o 
   9   0  28      275.54      274.53     41.93 o 
   1   1  28       23.75       27.70      9.53 o 
   2   1  28       57.32       34.69     10.07 o 
   3   1  28      561.53      561.57     33.12 o 
   4   1  28        6.72       10.07     10.71 o 
   5   1  28        0.70       -6.32     12.16 o 
   6   1  28       55.11       58.28     15.31 o 
   7   1  28       93.06      105.67     18.58 o 
   8   1  28       14.13       20.86     15.92 o 
   9   1  28       58.32       53.10     15.46 o 
   0   2  28     2142.28     2098.27    112.66 o 
   1   2  28      729.18      714.25     47.13 o 
   2   2  28      728.97      740.58     38.03 o 
   3   2  28      112.07       97.07     14.88 o 
   4   2  28        4.47       -2.86      7.67 o 
   5   2  28      158.64      188.78     24.93 o 
   6   2  28       64.65       52.25     23.85 o 
   7   2  28      149.20      158.19     23.01 o 
   8   2  28       30.73       52.06     14.56 o 
   9   2  28      238.33      283.94     30.05 o 
   1   3  28       40.13       23.26     21.56 o 
   2   3  28      659.00      702.58     47.51 o 
   3   3  28        1.72       11.05     11.49 o 
   4   3  28       41.13       58.55     20.03 o 
   5   3  28       23.56       61.44     14.81 o 
   6   3  28        0.00        7.39     15.59 o 
   7   3  28      109.69      138.21     20.97 o 
   8   3  28        8.72        3.74     14.56 o 
   0   4  28     1061.32     1143.67     86.51 o 
   1   4  28        1.14       -3.86     21.42 o 
   2   4  28       30.79       31.73     14.33 o 
   3   4  28       39.67       48.52     14.73 o 
   4   4  28       23.74       40.16     14.95 o 
   5   4  28       46.18       63.31     16.30 o 
   6   4  28      220.93      259.56     44.82 o 
   7   4  28        3.16       19.62     18.37 o 
   1   5  28      261.58      312.61     36.87 o 
   2   5  28        9.76       12.48     10.96 o 
   3   5  28        5.79      -10.23     10.23 o 
   4   5  28      230.21      266.95     32.04 o 
   5   5  28      201.57      189.18     45.71 o 
   6   5  28        7.28       14.77     16.53 o 
   0   6  28      864.50     1115.93     90.05 o 
   1   6  28      458.71      630.60     48.31 o 
   2   6  28       62.74       76.25     18.80 o 
   3   6  28        0.43       -3.70     22.26 o 
   1   1  29       61.94       50.04     12.06 o 
   2   1  29      136.89      138.16     17.25 o 
   3   1  29       31.69       18.21      8.34 o 
   4   1  29        1.43        9.94     26.17 o 
   5   1  29       34.94       27.97     12.05 o 
   6   1  29      154.04      145.20     21.69 o 
   7   1  29        0.32       -4.80     10.01 o 
   8   1  29      131.42       95.29     17.11 o 
   9   1  29      170.54      209.30     29.72 o 
   0   2  29     1305.00     1216.98     87.77 o 
   1   2  29      115.70      148.66     23.39 o 
   2   2  29       21.51       21.47      9.04 o 
   3   2  29      124.51      133.71     17.68 o 
   4   2  29       59.08       47.77     17.63 o 
   5   2  29       35.48       49.55     13.35 o 
   6   2  29       30.00       23.20     11.85 o 
   7   2  29       94.58      116.59     20.01 o 
   8   2  29        0.80        0.95      8.53 o 
   1   3  29       20.11       25.81     13.07 o 
   2   3  29      368.41      382.33     36.01 o 
   3   3  29       39.88       62.46     17.20 o 
   4   3  29        1.03        2.17     16.44 o 
   5   3  29       76.06       45.63     36.82 o 
   6   3  29       17.94       23.96     28.74 o 
   7   3  29      252.26      302.92     30.77 o 
   8   3  29      465.07      596.10     67.72 o 
   0   4  29       80.54      141.81     35.26 o 
   1   4  29       24.65       36.50     14.95 o 
   2   4  29      334.25      397.14     37.87 o 
   3   4  29        2.54      -12.46     12.46 o 
   4   4  29        0.16      -11.30     33.56 o 
   5   4  29       69.53       46.11     43.11 o 
   6   4  29       14.00       25.54     19.71 o 
   1   5  29        5.37       24.31     52.49 o 
   2   5  29      232.49      229.69     29.59 o 
   3   5  29        8.56       20.76     12.77 o 
   4   5  29      110.48      180.33     27.71 o 
   5   5  29       31.64       18.66     11.97 o 
   0   6  29        9.26       16.83     17.07 o 
   0   0  30        6.86       16.12     15.33 o 
   1   0  30      414.10      407.73     36.45 o 
   2   0  30       13.03       10.29     13.89 o 
   3   0  30      102.37      121.16     29.65 o 
   4   0  30        1.37       -7.43     13.59 o 
   5   0  30        1.39       -7.95     15.94 o 
   6   0  30      991.06      968.89     77.97 o 
   7   0  30      279.55      310.50     44.91 o 
   8   0  30      185.09      167.34     33.84 o 
   1   1  30       85.71       79.77     15.68 o 
   2   1  30        1.62       -1.73     12.91 o 
   3   1  30      439.49      417.28     30.12 o 
   4   1  30      111.67       60.80     15.56 o 
   5   1  30       84.76       95.06     18.05 o 
   6   1  30      160.44      178.52     24.69 o 
   7   1  30        5.63       34.33     14.14 o 
   8   1  30       69.57       98.02     19.30 o 
   0   2  30      103.11      143.96     33.06 o 
   1   2  30      339.82      354.22     46.31 o 
   2   2  30       54.98       56.64     11.86 o 
   3   2  30      263.25      226.35     22.74 o 
   4   2  30       22.84       12.11     13.73 o 
   5   2  30      125.65      174.99     50.88 o 
   6   2  30      107.11      101.70     19.34 o 
   7   2  30        6.50        8.95     16.33 o 
   8   2  30       11.19        7.48     20.54 o 
   1   3  30      247.93      311.06     33.60 o 
   2   3  30      325.64      306.88     33.65 o 
   3   3  30       75.30      103.29     20.62 o 
   4   3  30       51.72       45.54     14.87 o 
   5   3  30       75.90       60.85     22.90 o 
   6   3  30       91.50       82.74     19.48 o 
   7   3  30       96.90      164.95     37.49 o 
   0   4  30      721.60      667.26     70.98 o 
   1   4  30      166.42      210.49     29.12 o 
   2   4  30      153.84      178.86     34.80 o 
   3   4  30       99.42      106.77     20.31 o 
   4   4  30        7.65       -7.80     31.64 o 
   5   4  30      197.00      204.92     28.49 o 
   6   4  30       68.08       78.33     29.39 o 
   1   5  30       22.09       37.44     18.17 o 
   2   5  30       10.87       22.09     19.82 o 
   3   5  30       74.59      140.12     23.80 o 
   1   1  31        0.15       -7.39      7.79 o 
   2   1  31       41.59       50.85     11.71 o 
   3   1  31      177.70      140.98     36.49 o 
   4   1  31      119.17      121.38     21.04 o 
   5   1  31      229.90      211.36     26.80 o 
   6   1  31       12.20       10.04     32.50 o 
   7   1  31      289.12      309.49     32.07 o 
   0   2  31       67.93      130.47     32.50 o 
   1   2  31        4.19       12.86     19.03 o 
   2   2  31       12.84        7.33     10.39 o 
   3   2  31        0.05      -13.51     15.14 o 
   4   2  31        0.00      -10.07     10.07 o 
   5   2  31        2.17       15.39      8.78 o 
   6   2  31        5.12      -15.24     16.70 o 
   7   2  31        4.88       -6.58     11.79 o 
   1   3  31        1.16       12.43     11.94 o 
   2   3  31      968.47     1140.27     93.27 o 
   3   3  31        0.98       10.80     11.49 o 
   4   3  31        2.57       -1.97      8.86 o 
   5   3  31       15.42      -22.29     22.29 o 
   6   3  31      106.44      138.12     21.17 o 
   0   4  31     2612.42     2805.09    143.98 o 
   1   4  31      198.22      214.40     30.05 o 
   2   4  31       19.58       -4.56      9.53 o 
   3   4  31        1.18        6.16     12.46 o 
   4   4  31       50.60       30.83     15.04 o 
   5   4  31       65.63       46.81     19.21 o 
   1   5  31       44.45       31.82     19.35 o 
   0   0  32      234.99      276.89     44.15 o 
   1   0  32       11.91      -12.72     12.72 o 
   2   0  32       27.73       27.54     17.72 o 
   3   0  32      352.72      319.37     46.93 o 
   4   0  32       93.78       96.24     28.38 o 
   5   0  32      193.24      214.34     39.66 o 
   6   0  32       16.60       20.87     18.38 o 
   7   0  32        4.49       29.69     17.95 o 
   1   1  32      107.24       68.15     17.56 o 
   2   1  32       55.51       61.18     13.45 o 
   3   1  32        0.15       12.68     10.78 o 
   4   1  32       74.58       43.57     15.13 o 
   5   1  32       87.39       98.77     19.26 o 
   6   1  32       77.40      123.80     32.67 o 
   7   1  32       23.70       16.29     23.37 o 
   0   2  32       18.89       42.45     23.15 o 
   1   2  32        6.14        5.14     16.41 o 
   2   2  32        0.27        3.79     17.22 o 
   3   2  32        4.66        2.46      7.76 o 
   4   2  32       12.07       13.93     11.44 o 
   5   2  32      104.14      123.79     31.31 o 
   6   2  32      181.36      163.57     24.34 o 
   1   3  32      102.49      140.84     24.40 o 
   2   3  32        4.33        4.20     35.25 o 
   3   3  32        0.02       -0.53     11.25 o 
   4   3  32      194.17      218.90     36.34 o 
   5   3  32      103.35      137.14     34.92 o 
   0   4  32     1262.96     1406.54    103.96 o 
   1   4  32      176.70      202.07     50.39 o 
   2   4  32       75.73      117.36     39.45 o 
   3   4  32        2.75        0.72     12.15 o 
   1   1  33      223.94      217.21     23.35 o 
   2   1  33        2.27       -1.20      9.66 o 
   3   1  33       61.06       72.63     18.11 o 
   4   1  33       62.33      100.21     20.13 o 
   5   1  33       48.14       63.75     17.08 o 
   6   1  33       72.10       83.96     18.64 o 
   0   2  33        0.01      -23.06     23.06 o 
   1   2  33       23.66       43.66     39.86 o 
   2   2  33        4.38       24.13     12.49 o 
   3   2  33       65.32       74.61     14.23 o 
   4   2  33       76.25       31.58     11.99 o 
   5   2  33       64.33       73.99     24.97 o 
   1   3  33       82.66      123.73     23.04 o 
   2   3  33      282.17      310.58     64.52 o 
   3   3  33      456.91      574.88     47.83 o 
   4   3  33      154.73      149.76     32.28 o 
   0   4  33      708.48      654.22     73.13 o 
   1   4  33       91.92      121.22     23.61 o 
   0   0  34      436.33      496.75     61.58 o 
   1   0  34        1.72        6.53     11.09 o 
   2   0  34       51.36       69.71     25.48 o 
   3   0  34       19.85       14.89     16.96 o 
   4   0  34       39.27       52.22     22.87 o 
   5   0  34      307.52      314.13     48.42 o 
   1   1  34        7.76        6.63      7.93 o 
   2   1  34        7.51        1.90      7.22 o 
   3   1  34        2.21       -2.40      9.49 o 
   4   1  34       41.69       45.37     15.91 o 
   0   2  34        0.04      -13.92     15.88 o 
   1   2  34       52.92       61.84     27.62 o 
   2   2  34       21.51       18.91     13.08 o 
   3   2  34       66.75       53.14     31.39 o 
   4   2  34       91.83      130.38     21.57 o 
   1   3  34        1.40        0.70     12.49 o 
   2   3  34        0.36      -22.78     22.78 o 
   1   1  35      179.26      238.05     25.81 o 
   2   1  35       30.39       19.90     18.00 o 
   3   1  35       38.82       15.31     12.08 o 
   0   2  35      294.72      371.22     55.50 o 
   1   2  35        2.31        6.41     11.12 o 
   2   2  35        9.02        6.18     13.20 o 
   0   0  36       88.45      125.99     33.89 o 
                                                 
